# Supplementary material for: A broadly generalizable stabilization strategy for sarbecovirus fusion machinery vaccines
Source: Nat Commun. 2024 Jun 28;15:5496. doi: 10.1038/s41467-024-49656-5 (PMC11214633; doi:10.1038/s41467-024-49656-5)
Supplement: Supplementary file 4 — Source Data [file 41467_2024_49656_MOESM4_ESM.xlsx]

## Sheet: Figure 1c
elution (mL)	C-44	elution (mL)	E-31	elution (mL)	E-32	elution (mL)	E-33	elution (mL)	E-60	elution (mL)	E-69	elution (mL)	F-53
-0.01017	-0.56514	-0.0102	-0.16031	-0.01043	-0.08077	-0.0102	-0.04264	-0.01042	-0.11973	-0.0102	-0.21102	-0.01031	-0.80749
-0.00966	-4.78609	-0.0097	100.975	-0.00985	-4.98808	-0.0092	-4.92377	-0.00984	-5.12104	-0.00964	-5.39546	-0.00973	-6.97606
-0.00915	-4.97055	-0.00919	100.707	-0.00927	-5.26701	-0.0082	-5.30059	-0.00926	-5.3815	-0.00907	-5.67796	-0.00915	-7.25284
-0.00865	-5.08997	-0.00868	100.535	-0.00869	-5.45203	-0.0072	-5.6204	-0.00867	-5.55501	-0.00851	-5.86602	-0.00857	-7.43952
-0.00814	-5.19613	-0.00817	100.385	-0.00811	-5.6272	-0.0062	-5.9399	-0.00809	-5.71831	-0.00795	-6.04308	-0.00799	-7.61729
-0.00763	-5.3016	-0.00767	100.234	-0.00752	-5.80289	-0.00521	-6.25882	-0.00751	-5.8905	-0.00739	-6.22081	-0.00741	-7.79418
-0.00712	-5.40806	-0.00716	100.084	-0.00694	-5.97903	-0.00421	-6.57844	-0.00693	-6.06541	-0.00682	-6.39808	-0.00683	-7.97115
-0.00662	-5.51482	-0.00665	99.9323	-0.00636	-6.15465	-0.00321	-6.89836	-0.00635	-6.23986	-0.00626	-6.57586	-0.00625	-8.14942
-0.00611	-5.62137	-0.00614	99.7805	-0.00578	-6.32977	-0.00221	-7.21836	-0.00576	-6.41485	-0.0057	-6.75434	-0.00567	-8.32793
-0.0056	-5.72716	-0.00564	99.6286	-0.00519	-6.5061	-0.00121	-7.53821	-0.00518	-6.58919	-0.00514	-6.93207	-0.00508	-8.50312
-0.00509	-5.8338	-0.00513	99.478	-0.00461	-6.6816	-0.00021	-9.24406	-0.0046	-6.76447	-0.00457	-7.10916	-0.0045	-8.68039
-0.00459	-5.94009	-0.00462	99.3272	-0.00403	-6.85739	0.000789	-10.6298	-0.00402	-6.93953	-0.00401	-7.28652	-0.00392	-8.85819
-0.00408	-6.04617	-0.00411	99.1766	-0.00345	-7.03139	0.001789	-10.6278	-0.00343	-7.11372	-0.00345	-7.4643	-0.00334	-9.03629
-0.00357	-6.15219	-0.00361	99.0267	-0.00286	-7.19879	0.002788	-10.6263	-0.00285	-7.28874	-0.00289	-7.64192	-0.00276	-9.21353
-0.00306	-6.25846	-0.0031	98.8748	-0.00228	-7.35838	0.003787	-10.6248	-0.00227	-7.46317	-0.00232	-7.82079	-0.00218	-9.39038
-0.00256	-6.3645	-0.00259	98.7233	-0.0017	-7.51163	0.004786	-10.6242	-0.00169	-7.63847	-0.00176	-7.99794	-0.0016	-9.56714
-0.00205	-6.47071	-0.00208	98.5717	-0.00112	-7.67133	0.005785	-10.6246	-0.0011	-7.8128	-0.0012	-8.17499	-0.00102	-9.74019
-0.00154	-6.57705	-0.00158	98.4197	-0.00054	-7.8411	0.006784	-10.6252	-0.00052	-7.98871	-0.00064	-8.35306	-0.00044	-9.90273
-0.00103	-6.68264	-0.00107	98.2682	4.7e-05	-10.0258	0.007783	-10.6258	6.1e-05	-9.98414	-7.3e-05	-9.60922	0.000143	-10.1348
-0.00053	-6.78878	-0.00056	98.117	0.00063	-10.0206	0.008782	-10.6261	0.000643	-9.982	0.00049	-10.4929	0.000723	-10.1343
-1.9e-05	-6.95163	-5.3e-05	89.969	0.001212	-10.0183	0.009781	-10.6257	0.001225	-9.98084	0.001052	-10.4924	0.001304	-10.134
0.000489	-6.9503	0.000454	35.7911	0.001794	-10.0167	0.01078	-10.6251	0.001808	-9.97995	0.001615	-10.4918	0.001885	-10.1333
0.000996	-6.95008	0.000962	26.8849	0.002376	-10.0152	0.011779	-10.6244	0.00239	-9.97897	0.002177	-10.4912	0.002466	-10.1322
0.001504	-6.94947	0.001469	20.1308	0.002959	-10.0137	0.012778	-10.624	0.002972	-9.97775	0.00274	-10.4906	0.003046	-10.1311
0.002011	-6.94861	0.001977	14.3368	0.003541	-10.0131	0.013777	-10.6238	0.003555	-9.97651	0.003302	-10.49	0.003627	-10.1301
0.002519	-6.94772	0.002484	8.89836	0.004123	-10.013	0.014777	-10.6238	0.004137	-9.97526	0.003865	-10.4894	0.004208	-10.1291
0.003026	-6.94679	0.002992	3.34879	0.004706	-10.0127	0.015776	-10.6236	0.004719	-9.97402	0.004427	-10.4895	0.004789	-10.1283
0.003533	-6.94581	0.003499	-2.14295	0.005288	-10.0124	0.016775	-10.6233	0.005302	-9.97321	0.00499	-10.49	0.005369	-10.1277
0.004041	-6.94482	0.004007	-7.706	0.00587	-10.0121	0.017774	-10.6232	0.005884	-9.97307	0.005552	-10.49	0.00595	-10.1269
0.004548	-6.94397	0.004515	-9.86912	0.006453	-10.0118	0.018773	-10.6231	0.006466	-9.9727	0.006115	-10.49	0.006531	-10.1259
0.005056	-6.94338	0.005022	-9.86898	0.007035	-10.0115	0.019772	-10.6227	0.007049	-9.97224	0.006677	-10.49	0.007112	-10.125
0.005563	-6.94314	0.00553	-9.86855	0.007617	-10.0114	0.020771	-10.6223	0.007631	-9.97179	0.00724	-10.4901	0.007692	-10.124
0.006071	-6.94303	0.006037	-9.86813	0.008199	-10.0112	0.02177	-10.622	0.008213	-9.97133	0.007802	-10.49	0.008273	-10.123
0.006578	-6.94291	0.006545	-9.8677	0.008782	-10.011	0.022769	-10.6219	0.008796	-9.97081	0.008365	-10.4895	0.008854	-10.1217
0.007085	-6.9428	0.007052	-9.86727	0.009364	-10.0108	0.023768	-10.622	0.009378	-9.97007	0.008927	-10.4886	0.009435	-10.1203
0.007593	-6.94269	0.00756	-9.86683	0.009946	-10.0107	0.024767	-10.6222	0.00996	-9.96893	0.00949	-10.4877	0.010015	-10.119
0.0081	-6.94257	0.008067	-9.86622	0.010529	-10.0105	0.025766	-10.6222	0.010543	-9.96772	0.010052	-10.4867	0.010596	-10.1177
0.008608	-6.94246	0.008575	-9.8652	0.011111	-10.0103	0.026766	-10.6222	0.011125	-9.96652	0.010615	-10.4857	0.011177	-10.1164
0.009115	-6.94236	0.009082	-9.86394	0.011693	-10.0103	0.027765	-10.6221	0.011707	-9.96531	0.011177	-10.4848	0.011758	-10.1151
0.009622	-6.94225	0.00959	-9.86266	0.012275	-10.0104	0.028764	-10.6221	0.01229	-9.96409	0.01174	-10.4838	0.012338	-10.114
0.01013	-6.94214	0.010097	-9.86137	0.012858	-10.0106	0.029763	-10.622	0.012872	-9.96278	0.012302	-10.4827	0.012919	-10.1126
0.010637	-6.94204	0.010605	-9.86008	0.01344	-10.0108	0.030762	-10.6223	0.013454	-9.96169	0.012865	-10.4818	0.0135	-10.1107
0.011145	-6.94193	0.011112	-9.8588	0.014022	-10.0111	0.031761	-10.6232	0.014037	-9.96086	0.013428	-10.4809	0.014081	-10.1089
0.011652	-6.94182	0.01162	-9.85742	0.014605	-10.0113	0.03276	-10.6246	0.014619	-9.96002	0.01399	-10.4799	0.014661	-10.107
0.01216	-6.94203	0.012127	-9.85587	0.015187	-10.0115	0.033759	-10.626	0.015201	-9.95919	0.014553	-10.479	0.015242	-10.1051
0.012667	-6.94224	0.012635	-9.85435	0.015769	-10.0113	0.034758	-10.6279	0.015784	-9.95836	0.015115	-10.4779	0.015823	-10.1029
0.013174	-6.94243	0.013142	-9.85286	0.016352	-10.0106	0.035757	-10.6302	0.016366	-9.9571	0.015678	-10.4767	0.016404	-10.1006
0.013682	-6.94263	0.01365	-9.85136	0.016934	-10.0105	0.036756	-10.6325	0.016948	-9.95542	0.01624	-10.4754	0.016984	-10.0984
0.014189	-6.94282	0.014157	-9.84987	0.017516	-10.0104	0.037755	-10.6347	0.017531	-9.95407	0.016803	-10.4748	0.017565	-10.0962
0.014697	-6.94302	0.014665	-9.84838	0.018098	-10.0103	0.038755	-10.6368	0.018113	-9.95272	0.017365	-10.4741	0.018146	-10.094
0.015204	-6.94321	0.015172	-9.84706	0.018681	-10.0102	0.039754	-10.6389	0.018695	-9.95138	0.017928	-10.4735	0.018727	-10.0919
0.015711	-6.94319	0.01568	-9.84615	0.019263	-10.0101	0.040753	-10.6411	0.019278	-9.95002	0.01849	-10.4728	0.019307	-10.0899
0.016219	-6.94303	0.016188	-9.84565	0.019845	-10.0101	0.041752	-10.643	0.01986	-9.94891	0.019053	-10.4722	0.019888	-10.0885
0.016726	-6.94293	0.016695	-9.8454	0.020428	-10.0106	0.042751	-10.645	0.020442	-9.949	0.019615	-10.4717	0.020469	-10.0878
0.017234	-6.94283	0.017203	-9.84516	0.02101	-10.0109	0.04375	-10.6472	0.021025	-9.94959	0.020178	-10.4712	0.02105	-10.0874
0.017741	-6.94274	0.01771	-9.84491	0.021592	-10.0111	0.044749	-10.6493	0.021607	-9.95022	0.02074	-10.4708	0.02163	-10.087
0.018249	-6.94264	0.018218	-9.84467	0.022175	-10.0112	0.045748	-10.6508	0.022189	-9.95084	0.021303	-10.4703	0.022211	-10.0867
0.018756	-6.94254	0.018725	-9.84447	0.022757	-10.0114	0.046747	-10.6509	0.022772	-9.95146	0.021865	-10.4699	0.022792	-10.0862
0.019263	-6.94247	0.019233	-9.84442	0.023339	-10.0116	0.047746	-10.6505	0.023354	-9.95208	0.022428	-10.4694	0.023373	-10.0855
0.019771	-6.94247	0.01974	-9.84432	0.023921	-10.0118	0.048745	-10.6503	0.023936	-9.95214	0.02299	-10.469	0.023954	-10.0849
0.020278	-6.94253	0.020248	-9.84411	0.024504	-10.0123	0.049744	-10.6506	0.024518	-9.95231	0.023553	-10.4688	0.024534	-10.0845
0.020786	-6.94258	0.020755	-9.84388	0.025086	-10.0131	0.050744	-10.6514	0.025101	-9.95259	0.024115	-10.4688	0.025115	-10.0841
0.021293	-6.94263	0.021263	-9.84366	0.025668	-10.0141	0.051743	-10.6524	0.025683	-9.95288	0.024678	-10.4688	0.025696	-10.0836
0.021801	-6.94269	0.02177	-9.84343	0.026251	-10.015	0.052742	-10.6533	0.026265	-9.95317	0.02524	-10.4688	0.026277	-10.0833
0.022308	-6.94274	0.022278	-9.8432	0.026833	-10.016	0.053741	-10.6534	0.026848	-9.95346	0.025803	-10.4688	0.026857	-10.0833
0.022815	-6.94275	0.022785	-9.84296	0.027415	-10.017	0.05474	-10.6528	0.02743	-9.95399	0.026365	-10.4688	0.027438	-10.0837
0.023323	-6.94252	0.023293	-9.84296	0.027998	-10.0179	0.055739	-10.6521	0.028012	-9.95455	0.026928	-10.4691	0.028019	-10.0841
0.02383	-6.94206	0.0238	-9.84333	0.02858	-10.0187	0.056738	-10.6501	0.028595	-9.95464	0.02749	-10.4691	0.0286	-10.0844
0.024338	-6.94146	0.024308	-9.84379	0.029162	-10.0193	0.057737	-10.6434	0.029177	-9.95474	0.028053	-10.4691	0.02918	-10.0847
0.024845	-6.94087	0.024815	-9.84424	0.029744	-10.0202	0.058736	-10.6343	0.029759	-9.95484	0.028615	-10.469	0.029761	-10.085
0.025352	-6.94027	0.025323	-9.84468	0.030327	-10.0212	0.059735	-10.6254	0.030342	-9.95493	0.029178	-10.4689	0.030342	-10.0856
0.02586	-6.93967	0.02583	-9.8451	0.030909	-10.0222	0.060734	-10.6166	0.030924	-9.95523	0.02974	-10.4689	0.030923	-10.0865
0.026367	-6.93928	0.026338	-9.84548	0.031491	-10.0232	0.061733	-10.6081	0.031506	-9.95608	0.030303	-10.4691	0.031503	-10.0873
0.026875	-6.93944	0.026845	-9.84582	0.032074	-10.0242	0.062733	-10.5999	0.032089	-9.9574	0.030865	-10.4698	0.032084	-10.0881
0.027382	-6.94012	0.027353	-9.84598	0.032656	-10.0253	0.063732	-10.5916	0.032671	-9.9588	0.031428	-10.4707	0.032665	-10.089
0.02789	-6.94113	0.027861	-9.84594	0.033238	-10.0266	0.064731	-10.5853	0.033253	-9.96021	0.03199	-10.4716	0.033246	-10.0898
0.028397	-6.94214	0.028368	-9.8459	0.03382	-10.0277	0.06573	-10.5811	0.033836	-9.96161	0.032553	-10.4725	0.033826	-10.0906
0.028904	-6.94315	0.028876	-9.84587	0.034403	-10.0285	0.066729	-10.5771	0.034418	-9.96304	0.033116	-10.4735	0.034407	-10.0914
0.029412	-6.94418	0.029383	-9.84583	0.034985	-10.0294	0.067728	-10.5728	0.035	-9.96483	0.033678	-10.4744	0.034988	-10.0925
0.029919	-6.94508	0.029891	-9.84586	0.035567	-10.0303	0.068727	-10.5678	0.035583	-9.96663	0.034241	-10.4756	0.035569	-10.0939
0.030427	-6.9457	0.030398	-9.84611	0.03615	-10.0312	0.069726	-10.5626	0.036165	-9.96844	0.034803	-10.4771	0.036149	-10.0953
0.030934	-6.94611	0.030906	-9.84654	0.036732	-10.032	0.070725	-10.5577	0.036747	-9.97024	0.035366	-10.4787	0.03673	-10.0967
0.031441	-6.94651	0.031413	-9.84703	0.037314	-10.0329	0.071724	-10.5544	0.03733	-9.97206	0.035928	-10.4803	0.037311	-10.0982
0.031949	-6.94691	0.031921	-9.84754	0.037897	-10.0338	0.072723	-10.5528	0.037912	-9.97383	0.036491	-10.4819	0.037892	-10.1
0.032456	-6.94731	0.032428	-9.84804	0.038479	-10.0349	0.073722	-10.5514	0.038494	-9.97529	0.037053	-10.4835	0.038472	-10.1022
0.032964	-6.94772	0.032936	-9.84851	0.039061	-10.0359	0.074722	-10.5498	0.039077	-9.97646	0.037616	-10.4851	0.039053	-10.1043
0.033471	-6.94812	0.033443	-9.84895	0.039643	-10.037	0.075721	-10.5481	0.039659	-9.97746	0.038178	-10.4866	0.039634	-10.1063
0.033979	-6.94852	0.033951	-9.84947	0.040226	-10.0381	0.07672	-10.5464	0.040241	-9.97845	0.038741	-10.4877	0.040215	-10.1083
0.034486	-6.9489	0.034458	-9.85016	0.040808	-10.0391	0.077719	-10.5447	0.040824	-9.97945	0.039303	-10.4889	0.040795	-10.1103
0.034993	-6.94924	0.034966	-9.85092	0.04139	-10.0401	0.078718	-10.5435	0.041406	-9.98043	0.039866	-10.4901	0.041376	-10.1122
0.035501	-6.94957	0.035473	-9.8518	0.041973	-10.0409	0.079717	-10.542	0.041988	-9.98118	0.040428	-10.4913	0.041957	-10.1139
0.036008	-6.9499	0.035981	-9.85268	0.042555	-10.0416	0.080716	-10.5397	0.042571	-9.98171	0.040991	-10.4924	0.042538	-10.1156
0.036516	-6.95023	0.036488	-9.85357	0.043137	-10.0421	0.081715	-10.5383	0.043153	-9.98232	0.041553	-10.493	0.043118	-10.1173
0.037023	-6.95056	0.036996	-9.85446	0.04372	-10.0426	0.082714	-10.5414	0.043735	-9.98291	0.042116	-10.4935	0.043699	-10.119
0.03753	-6.95092	0.037503	-9.85534	0.044302	-10.043	0.083713	-10.5485	0.044318	-9.98348	0.042678	-10.494	0.04428	-10.1207
0.038038	-6.9513	0.038011	-9.85621	0.044884	-10.0435	0.084712	-10.556	0.0449	-9.98405	0.043241	-10.4945	0.044861	-10.1224
0.038545	-6.95154	0.038519	-9.85703	0.045466	-10.044	0.085711	-10.5632	0.045482	-9.98466	0.043803	-10.4951	0.045441	-10.1234
0.039053	-6.95174	0.039026	-9.85782	0.046049	-10.0438	0.086711	-10.5691	0.046065	-9.98503	0.044366	-10.4956	0.046022	-10.1242
0.03956	-6.95193	0.039534	-9.85942	0.046631	-10.0435	0.08771	-10.5738	0.046647	-9.98535	0.044928	-10.4961	0.046603	-10.1252
0.040068	-6.95212	0.040041	-9.86102	0.047213	-10.0407	0.088709	-10.5784	0.047229	-9.98572	0.045491	-10.4967	0.047184	-10.1261
0.040575	-6.95232	0.040549	-9.86262	0.047796	-10.0373	0.089708	-10.5808	0.047812	-9.98608	0.046053	-10.4971	0.047764	-10.1271
0.041082	-6.95249	0.041056	-9.86422	0.048378	-10.0339	0.090707	-10.5802	0.048394	-9.98644	0.046616	-10.4974	0.048345	-10.128
0.04159	-6.95261	0.041564	-9.86582	0.04896	-10.0305	0.091706	-10.5788	0.048976	-9.98679	0.047178	-10.4975	0.048926	-10.1288
0.042097	-6.95298	0.042071	-9.86739	0.049542	-10.027	0.092705	-10.5775	0.049559	-9.98695	0.047741	-10.4977	0.049507	-10.1292
0.042605	-6.95352	0.042579	-9.86886	0.050125	-10.0238	0.093704	-10.5772	0.050141	-9.98692	0.048303	-10.4979	0.050087	-10.1291
0.043112	-6.95408	0.043086	-9.86995	0.050707	-10.0208	0.094703	-10.5783	0.050723	-9.98664	0.048866	-10.4981	0.050668	-10.1288
0.04362	-6.95464	0.043594	-9.87115	0.051289	-10.0188	0.095702	-10.58	0.051306	-9.98633	0.049428	-10.4982	0.051249	-10.1285
0.044127	-6.9552	0.044101	-9.87239	0.051872	-10.0175	0.096701	-10.5812	0.051888	-9.98602	0.049991	-10.4982	0.05183	-10.1283
0.044634	-6.95576	0.044609	-9.87363	0.052454	-10.0162	0.0977	-10.5819	0.05247	-9.9857	0.050553	-10.498	0.05241	-10.128
0.045142	-6.95626	0.045116	-9.87487	0.053036	-10.0149	0.0987	-10.5829	0.053053	-9.98539	0.051116	-10.4976	0.052991	-10.1278
0.045649	-6.95641	0.045624	-9.87612	0.053619	-10.0136	0.099699	-10.5841	0.053635	-9.98513	0.051678	-10.4973	0.053572	-10.1278
0.046157	-6.95604	0.046131	-9.87736	0.054201	-10.0123	0.100698	-10.5851	0.054217	-9.9853	0.052241	-10.4969	0.054153	-10.1277
0.046664	-6.95563	0.046639	-9.87862	0.054783	-10.0108	0.101697	-10.5862	0.0548	-9.98399	0.052804	-10.4965	0.054733	-10.1277
0.047171	-6.95523	0.047146	-9.88007	0.055365	-10.0092	0.102696	-10.5876	0.055382	-9.98184	0.053366	-10.4961	0.055314	-10.1277
0.047679	-6.95483	0.047654	-9.88095	0.055948	-10.0073	0.103695	-10.5892	0.055964	-9.97961	0.053929	-10.4958	0.055895	-10.1277
0.048186	-6.95443	0.048161	-9.88106	0.05653	-10.0053	0.104694	-10.5914	0.056547	-9.97738	0.054491	-10.4957	0.056476	-10.1277
0.048694	-6.9543	0.048669	-9.88097	0.057112	-10.0034	0.105693	-10.5929	0.057129	-9.97515	0.055054	-10.4944	0.057056	-10.1269
0.049201	-6.95443	0.049176	-9.88087	0.057695	-10.0014	0.106692	-10.5934	0.057711	-9.97291	0.055616	-10.4925	0.057637	-10.1243
0.049709	-6.9551	0.049684	-9.88077	0.058277	-9.99945	0.107691	-10.5933	0.058294	-9.97027	0.056179	-10.4906	0.058218	-10.1214
0.050216	-6.95577	0.050192	-9.88068	0.058859	-9.99715	0.10869	-10.593	0.058876	-9.9675	0.056741	-10.4887	0.058799	-10.1184
0.050723	-6.95644	0.050699	-9.88057	0.059442	-9.99475	0.109689	-10.5934	0.059458	-9.96481	0.057304	-10.4867	0.059379	-10.1155
0.051231	-6.95711	0.051207	-9.88017	0.060024	-9.99239	0.110688	-10.5943	0.060041	-9.96214	0.057866	-10.4848	0.05996	-10.1123
0.051738	-6.95775	0.051714	-9.8795	0.060606	-9.99005	0.111688	-10.596	0.060623	-9.95945	0.058429	-10.4827	0.060541	-10.1088
0.052246	-6.9581	0.052222	-9.87819	0.061188	-9.98772	0.112687	-10.5983	0.061205	-9.95677	0.058991	-10.4803	0.061122	-10.1056
0.052753	-6.95801	0.052729	-9.87668	0.061771	-9.98539	0.113686	-10.6003	0.061788	-9.9541	0.059554	-10.4774	0.061702	-10.1027
0.05326	-6.95796	0.053237	-9.87517	0.062353	-9.98306	0.114685	-10.6025	0.06237	-9.95142	0.060116	-10.4743	0.062283	-10.0997
0.053768	-6.95791	0.053744	-9.87365	0.062935	-9.98091	0.115684	-10.6056	0.062952	-9.94872	0.060679	-10.4711	0.062864	-10.0968
0.054275	-6.95786	0.054252	-9.87214	0.063518	-9.97896	0.116683	-10.6098	0.063535	-9.94455	0.061241	-10.468	0.063445	-10.0938
0.054783	-6.95781	0.054759	-9.87063	0.0641	-9.97654	0.117682	-10.6143	0.064117	-9.94019	0.061804	-10.4649	0.064025	-10.0911
0.05529	-6.95777	0.055267	-9.86916	0.064682	-9.97353	0.118681	-10.6183	0.064699	-9.93583	0.062366	-10.4617	0.064606	-10.0884
0.055798	-6.95772	0.055774	-9.86797	0.065265	-9.97045	0.11968	-10.621	0.065282	-9.9315	0.062929	-10.4584	0.065187	-10.0858
0.056305	-6.95764	0.056282	-9.86749	0.065847	-9.96738	0.120679	-10.6231	0.065864	-9.92712	0.063491	-10.4555	0.065768	-10.0831
0.056812	-6.95714	0.056789	-9.86749	0.066429	-9.96432	0.121678	-10.6252	0.066446	-9.92276	0.064054	-10.4532	0.066348	-10.0805
0.05732	-6.95598	0.057297	-9.86768	0.067011	-9.96125	0.122677	-10.6269	0.067029	-9.91861	0.064616	-10.4509	0.066929	-10.0778
0.057827	-6.95483	0.057804	-9.86786	0.067594	-9.95804	0.123677	-10.6279	0.067611	-9.91533	0.065179	-10.4486	0.06751	-10.0752
0.058335	-6.95369	0.058312	-9.86805	0.068176	-9.95495	0.124676	-10.6286	0.068193	-9.91249	0.065741	-10.4464	0.068091	-10.0728
0.058842	-6.95253	0.058819	-9.86823	0.068758	-9.95338	0.125675	-10.6294	0.068776	-9.90972	0.066304	-10.4443	0.068672	-10.0716
0.059349	-6.95138	0.059327	-9.86841	0.069341	-9.95199	0.126674	-10.6298	0.069358	-9.90695	0.066866	-10.4422	0.069252	-10.0706
0.059857	-6.95028	0.059834	-9.86854	0.069923	-9.95059	0.127673	-10.6296	0.06994	-9.90415	0.067429	-10.4402	0.069833	-10.0695
0.060364	-6.94917	0.060342	-9.86851	0.070505	-9.9492	0.128672	-10.6292	0.070523	-9.90137	0.067991	-10.4378	0.070414	-10.0685
0.060872	-6.94797	0.060849	-9.86804	0.071087	-9.9478	0.129671	-10.6293	0.071105	-9.89852	0.068554	-10.4351	0.070995	-10.0673
0.061379	-6.94678	0.061357	-9.86722	0.07167	-9.94654	0.13067	-10.6309	0.071687	-9.89626	0.069116	-10.4324	0.071575	-10.066
0.061887	-6.94559	0.061865	-9.86639	0.072252	-9.94548	0.131669	-10.6338	0.07227	-9.89508	0.069679	-10.4298	0.072156	-10.0647
0.062394	-6.94439	0.062372	-9.86557	0.072834	-9.94451	0.132668	-10.6367	0.072852	-9.89405	0.070241	-10.4271	0.072737	-10.0634
0.062901	-6.9432	0.06288	-9.86475	0.073417	-9.94358	0.133667	-10.6389	0.073434	-9.89302	0.070804	-10.4244	0.073318	-10.0621
0.063409	-6.9421	0.063387	-9.86392	0.073999	-9.94266	0.134666	-10.6398	0.074017	-9.89199	0.071366	-10.4216	0.073898	-10.0608
0.063916	-6.94119	0.063895	-9.86306	0.074581	-9.94173	0.135666	-10.6401	0.074599	-9.89095	0.071929	-10.4192	0.074479	-10.0596
0.064424	-6.94054	0.064402	-9.8621	0.075164	-9.9408	0.136665	-10.6405	0.075181	-9.8899	0.072491	-10.4181	0.07506	-10.059
0.064931	-6.94003	0.06491	-9.86099	0.075746	-9.93987	0.137664	-10.6404	0.075763	-9.88882	0.073054	-10.4171	0.075641	-10.0588
0.065439	-6.93952	0.065417	-9.85975	0.076328	-9.94121	0.138663	-10.6383	0.076346	-9.88651	0.073617	-10.4162	0.076221	-10.0589
0.065946	-6.93901	0.065925	-9.85849	0.07691	-9.94346	0.139662	-10.6345	0.076928	-9.884	0.074179	-10.4152	0.076802	-10.059
0.066453	-6.93849	0.066432	-9.85723	0.077493	-9.94583	0.140661	-10.6305	0.07751	-9.88152	0.074742	-10.4142	0.077383	-10.0591
0.066961	-6.93783	0.06694	-9.85597	0.078075	-9.94823	0.14166	-10.6273	0.078093	-9.87903	0.075304	-10.4134	0.077964	-10.0592
0.067468	-6.93692	0.067447	-9.85469	0.078657	-9.9506	0.142659	-10.6259	0.078675	-9.87653	0.075867	-10.4126	0.078544	-10.0591
0.067976	-6.93582	0.067955	-9.85342	0.07924	-9.95299	0.143658	-10.6253	0.079257	-9.87405	0.076429	-10.4122	0.079125	-10.0591
0.068483	-6.93464	0.068462	-9.85168	0.079822	-9.95537	0.144657	-10.6247	0.07984	-9.87182	0.076992	-10.4119	0.079706	-10.0593
0.06899	-6.93346	0.06897	-9.8496	0.080404	-9.95696	0.145656	-10.6243	0.080422	-9.86988	0.077554	-10.4117	0.080287	-10.0595
0.069498	-6.93227	0.069477	-9.84752	0.080987	-9.95765	0.146655	-10.6243	0.081004	-9.8681	0.078117	-10.4114	0.080867	-10.0597
0.070005	-6.93109	0.069985	-9.84542	0.081569	-9.95789	0.147655	-10.6243	0.081587	-9.86633	0.078679	-10.4111	0.081448	-10.0599
0.070513	-6.93013	0.070492	-9.84333	0.082151	-9.95803	0.148654	-10.6244	0.082169	-9.86457	0.079242	-10.4108	0.082029	-10.0609
0.07102	-6.92964	0.071	-9.84122	0.082733	-9.95817	0.149653	-10.6249	0.082751	-9.86281	0.079804	-10.4106	0.08261	-10.0639
0.071528	-6.92973	0.071507	-9.83912	0.083316	-9.95831	0.150652	-10.6256	0.083334	-9.86105	0.080367	-10.4105	0.08319	-10.0671
0.072035	-6.93013	0.072015	-9.83701	0.083898	-9.95845	0.151651	-10.6264	0.083916	-9.86077	0.080929	-10.4104	0.083771	-10.0703
0.072542	-6.93054	0.072522	-9.83486	0.08448	-9.95863	0.15265	-10.6272	0.084498	-9.8617	0.081492	-10.4101	0.084352	-10.0736
0.07305	-6.93094	0.07303	-9.83266	0.085063	-9.95912	0.153649	-10.6278	0.085081	-9.86329	0.082054	-10.4098	0.084933	-10.0768
0.073557	-6.93133	0.073538	-9.83048	0.085645	-9.95996	0.154648	-10.6283	0.085663	-9.86494	0.082617	-10.4096	0.085513	-10.08
0.074065	-6.93171	0.074045	-9.82839	0.086227	-9.96103	0.155647	-10.6286	0.086245	-9.86661	0.083179	-10.4093	0.086094	-10.0828
0.074572	-6.93201	0.074553	-9.8263	0.08681	-9.96212	0.156646	-10.6283	0.086828	-9.86828	0.083742	-10.4092	0.086675	-10.0845
0.075079	-6.93185	0.07506	-9.82421	0.087392	-9.96321	0.157645	-10.6275	0.08741	-9.86995	0.084304	-10.4102	0.087256	-10.0858
0.075587	-6.93161	0.075568	-9.82213	0.087974	-9.96431	0.158644	-10.6268	0.087992	-9.87157	0.084867	-10.4117	0.087836	-10.0871
0.076094	-6.93129	0.076075	-9.82004	0.088556	-9.96541	0.159644	-10.6261	0.088575	-9.87313	0.085429	-10.4133	0.088417	-10.0883
0.076602	-6.93094	0.076583	-9.81827	0.089139	-9.96644	0.160643	-10.6252	0.089157	-9.87462	0.085992	-10.4148	0.088998	-10.0895
0.077109	-6.93059	0.07709	-9.81715	0.089721	-9.96745	0.161642	-10.6242	0.089739	-9.8761	0.086554	-10.4163	0.089579	-10.0905
0.077617	-6.93025	0.077598	-9.81662	0.090303	-9.96843	0.162641	-10.6239	0.090322	-9.87758	0.087117	-10.4179	0.090159	-10.0916
0.078124	-6.9299	0.078105	-9.81605	0.090886	-9.96941	0.16364	-10.6268	0.090904	-9.87907	0.087679	-10.4194	0.09074	-10.0931
0.078631	-6.92955	0.078613	-9.81547	0.091468	-9.97039	0.164639	-10.6318	0.091486	-9.88055	0.088242	-10.4211	0.091321	-10.0948
0.079139	-6.92918	0.07912	-9.81491	0.09205	-9.97137	0.165638	-10.637	0.092069	-9.88204	0.088804	-10.4234	0.091902	-10.0965
0.079646	-6.92879	0.079628	-9.81435	0.092632	-9.97234	0.166637	-10.6406	0.092651	-9.88495	0.089367	-10.4258	0.092482	-10.0982
0.080154	-6.92841	0.080135	-9.81378	0.093215	-9.97383	0.167636	-10.6429	0.093233	-9.88753	0.089929	-10.4283	0.093063	-10.0998
0.080661	-6.92802	0.080643	-9.81319	0.093797	-9.97589	0.168635	-10.6451	0.093816	-9.88978	0.090492	-10.4307	0.093644	-10.1013
0.081169	-6.92763	0.08115	-9.81277	0.094379	-9.97796	0.169634	-10.6475	0.094398	-9.89199	0.091054	-10.4332	0.094225	-10.102
0.081676	-6.92724	0.081658	-9.81299	0.094962	-9.98002	0.170633	-10.6494	0.09498	-9.8942	0.091617	-10.4356	0.094805	-10.102
0.082183	-6.92685	0.082165	-9.81311	0.095544	-9.98205	0.171633	-10.6497	0.095563	-9.89641	0.092179	-10.4381	0.095386	-10.1018
0.082691	-6.92646	0.082673	-9.81311	0.096126	-9.9841	0.172632	-10.6488	0.096145	-9.89862	0.092742	-10.4399	0.095967	-10.1015
0.083198	-6.92635	0.08318	-9.81308	0.096709	-9.98616	0.173631	-10.6478	0.096727	-9.90001	0.093305	-10.4412	0.096548	-10.1012
0.083706	-6.92681	0.083688	-9.81306	0.097291	-9.98805	0.17463	-10.6466	0.09731	-9.90119	0.093867	-10.4423	0.097128	-10.101
0.084213	-6.92744	0.084196	-9.81304	0.097873	-9.98843	0.175629	-10.6456	0.097892	-9.90301	0.09443	-10.4434	0.097709	-10.1007
0.08472	-6.92811	0.084703	-9.81302	0.098455	-9.98873	0.176628	-10.6448	0.098474	-9.90507	0.094992	-10.4446	0.09829	-10.1004
0.085228	-6.92879	0.085211	-9.81285	0.099038	-9.9891	0.177627	-10.6443	0.099057	-9.90714	0.095555	-10.4457	0.098871	-10.1004
0.085735	-6.92946	0.085718	-9.8119	0.09962	-9.98948	0.178626	-10.6442	0.099639	-9.90923	0.096117	-10.4468	0.099451	-10.1011
0.086243	-6.93015	0.086226	-9.81058	0.100202	-9.98986	0.179625	-10.6445	0.100221	-9.9113	0.09668	-10.448	0.100032	-10.1021
0.08675	-6.93083	0.086733	-9.8094	0.100785	-9.99025	0.180624	-10.6448	0.100804	-9.91282	0.097242	-10.4497	0.100613	-10.1031
0.087258	-6.93151	0.087241	-9.80825	0.101367	-9.99063	0.181623	-10.6455	0.101386	-9.91331	0.097805	-10.4514	0.101194	-10.1041
0.087765	-6.93226	0.087748	-9.8071	0.101949	-9.99094	0.182622	-10.6466	0.101968	-9.91381	0.098367	-10.4528	0.101774	-10.1051
0.088272	-6.93285	0.088256	-9.80595	0.102532	-9.99131	0.183622	-10.6477	0.102551	-9.91443	0.09893	-10.4541	0.102355	-10.106
0.08878	-6.93295	0.088763	-9.8048	0.103114	-9.99207	0.184621	-10.6488	0.103133	-9.91505	0.099492	-10.4555	0.102936	-10.1065
0.089287	-6.93263	0.089271	-9.80367	0.103696	-9.99287	0.18562	-10.6497	0.103715	-9.91567	0.100055	-10.4569	0.103517	-10.1066
0.089795	-6.93231	0.089778	-9.80269	0.104278	-9.99364	0.186619	-10.65	0.104298	-9.91628	0.100617	-10.4583	0.104097	-10.1066
0.090302	-6.93199	0.090286	-9.80244	0.104861	-9.9944	0.187618	-10.6497	0.10488	-9.9169	0.10118	-10.459	0.104678	-10.1065
0.090809	-6.93167	0.090793	-9.80182	0.105443	-9.99519	0.188617	-10.649	0.105462	-9.91856	0.101742	-10.4584	0.105259	-10.1064
0.091317	-6.93135	0.091301	-9.80101	0.106025	-9.99597	0.189616	-10.6466	0.106045	-9.92052	0.102305	-10.4582	0.10584	-10.1063
0.091824	-6.93088	0.091808	-9.80013	0.106608	-9.99671	0.190615	-10.6423	0.106627	-9.92242	0.102867	-10.4581	0.10642	-10.1062
0.092332	-6.93023	0.092316	-9.79925	0.10719	-9.99723	0.191614	-10.6377	0.107209	-9.9243	0.10343	-10.458	0.107001	-10.106
0.092839	-6.92977	0.092823	-9.79838	0.107772	-9.99763	0.192613	-10.6323	0.107792	-9.92618	0.103992	-10.4579	0.107582	-10.1053
0.093347	-6.92975	0.093331	-9.79749	0.108354	-9.99801	0.193612	-10.6219	0.108374	-9.92807	0.104555	-10.4578	0.108163	-10.1041
0.093854	-6.92973	0.093838	-9.79662	0.108937	-9.99839	0.194611	-10.6067	0.108956	-9.92996	0.105117	-10.4577	0.108743	-10.1028
0.094361	-6.92971	0.094346	-9.79594	0.109519	-9.99878	0.195611	-10.5918	0.109539	-9.93162	0.10568	-10.4573	0.109324	-10.1015
0.094869	-6.92968	0.094853	-9.79563	0.110101	-9.99916	0.19661	-10.576	0.110121	-9.93309	0.106242	-10.4567	0.109905	-10.1001
0.095376	-6.92966	0.095361	-9.79578	0.110684	-9.99983	0.197609	-10.5562	0.110703	-9.93449	0.106805	-10.4559	0.110486	-10.0988
0.095884	-6.92966	0.095869	-9.7961	0.111266	-10.0008	0.198608	-10.5334	0.111286	-9.93588	0.107367	-10.455	0.111066	-10.0975
0.096391	-6.92975	0.096376	-9.79643	0.111848	-10.0021	0.199607	-10.5104	0.111868	-9.93728	0.10793	-10.4542	0.111647	-10.0963
0.096898	-6.93005	0.096884	-9.79676	0.112431	-10.0035	0.200606	-10.4861	0.11245	-9.93867	0.108492	-10.4533	0.112228	-10.0957
0.097406	-6.93063	0.097391	-9.79709	0.113013	-10.0048	0.201605	-10.4607	0.113033	-9.94008	0.109055	-10.4525	0.112809	-10.0953
0.097913	-6.93141	0.097899	-9.79742	0.113595	-10.0062	0.202604	-10.435	0.113615	-9.94118	0.109617	-10.4517	0.113389	-10.095
0.098421	-6.93218	0.098406	-9.79776	0.114177	-10.0076	0.203603	-10.409	0.114197	-9.94173	0.11018	-10.4511	0.11397	-10.0946
0.098928	-6.93295	0.098914	-9.79811	0.11476	-10.0087	0.204602	-10.3801	0.11478	-9.94234	0.110742	-10.4511	0.114551	-10.0943
0.099436	-6.93372	0.099421	-9.79797	0.115342	-10.0095	0.205601	-10.3479	0.115362	-9.943	0.111305	-10.4517	0.115132	-10.0942
0.099943	-6.9345	0.099929	-9.79759	0.115924	-10.0095	0.2066	-10.3152	0.115944	-9.94367	0.111867	-10.4522	0.115713	-10.0948
0.10045	-6.93503	0.100436	-9.79721	0.116507	-10.0092	0.207599	-10.2825	0.116527	-9.94433	0.11243	-10.4527	0.116293	-10.0958
0.100958	-6.93524	0.100944	-9.79683	0.117089	-10.009	0.208599	-10.2483	0.117109	-9.94499	0.112993	-10.4532	0.116874	-10.097
0.101465	-6.93528	0.101451	-9.79645	0.117671	-10.0088	0.209598	-10.213	0.117691	-9.94566	0.113555	-10.4537	0.117455	-10.0982
0.101973	-6.9352	0.101959	-9.79607	0.118254	-10.0085	0.210597	-10.1782	0.118274	-9.94637	0.114118	-10.4542	0.118036	-10.0994
0.10248	-6.93512	0.102466	-9.79566	0.118836	-10.0083	0.211596	-10.1436	0.118856	-9.94716	0.11468	-10.4548	0.118616	-10.1006
0.102988	-6.93504	0.102974	-9.79516	0.119418	-10.0081	0.212595	-10.1083	0.119438	-9.948	0.115243	-10.4553	0.119197	-10.1018
0.103495	-6.93495	0.103481	-9.79474	0.12	-10.0088	0.213594	-10.0724	0.120021	-9.94885	0.115805	-10.4557	0.119778	-10.1028
0.104002	-6.93487	0.103989	-9.79441	0.120583	-10.0099	0.214593	-10.0376	0.120603	-9.9497	0.116368	-10.4561	0.120359	-10.1035
0.10451	-6.93483	0.104496	-9.79411	0.121165	-10.0111	0.215592	-10.002	0.121185	-9.95054	0.11693	-10.4565	0.120939	-10.1046
0.105017	-6.93487	0.105004	-9.79382	0.121747	-10.0123	0.216591	-9.96431	0.121768	-9.95138	0.117493	-10.4569	0.12152	-10.1058
0.105525	-6.93497	0.105511	-9.79352	0.12233	-10.0135	0.21759	-9.92635	0.12235	-9.95276	0.118055	-10.4573	0.122101	-10.1069
0.106032	-6.93501	0.106019	-9.79323	0.122912	-10.0147	0.218589	-9.8936	0.122932	-9.95468	0.118618	-10.4577	0.122682	-10.108
0.106539	-6.93504	0.106526	-9.79293	0.123494	-10.0159	0.219588	-9.86569	0.123515	-9.95715	0.11918	-10.4581	0.123262	-10.1091
0.107047	-6.93506	0.107034	-9.79267	0.124077	-10.0173	0.220588	-9.83907	0.124097	-9.95971	0.119743	-10.4586	0.123843	-10.1104
0.107554	-6.93509	0.107542	-9.79242	0.124659	-10.0188	0.221587	-9.81343	0.124679	-9.96227	0.120305	-10.4592	0.124424	-10.1119
0.108062	-6.93511	0.108049	-9.79215	0.125241	-10.0203	0.222586	-9.78999	0.125262	-9.96484	0.120868	-10.4598	0.125005	-10.113
0.108569	-6.93513	0.108557	-9.79185	0.125823	-10.0218	0.223585	-9.76846	0.125844	-9.96742	0.12143	-10.4604	0.125585	-10.1138
0.109077	-6.93516	0.109064	-9.79155	0.126406	-10.0234	0.224584	-9.74548	0.126426	-9.96967	0.121993	-10.461	0.126166	-10.1146
0.109584	-6.93519	0.109572	-9.79126	0.126988	-10.0249	0.225583	-9.72304	0.127008	-9.97119	0.122555	-10.4616	0.126747	-10.1155
0.110091	-6.93504	0.110079	-9.79096	0.12757	-10.0263	0.226582	-9.70094	0.127591	-9.97227	0.123118	-10.4624	0.127328	-10.1163
0.110599	-6.93474	0.110587	-9.79066	0.128153	-10.0277	0.227581	-9.67763	0.128173	-9.97325	0.12368	-10.463	0.127908	-10.1169
0.111106	-6.9344	0.111094	-9.79044	0.128735	-10.0286	0.22858	-9.65381	0.128755	-9.97422	0.124243	-10.4635	0.128489	-10.1169
0.111614	-6.93406	0.111602	-9.79033	0.129317	-10.0295	0.229579	-9.63197	0.129338	-9.97519	0.124805	-10.4639	0.12907	-10.1167
0.112121	-6.93373	0.112109	-9.79021	0.129899	-10.0303	0.230578	-9.61278	0.12992	-9.97617	0.125368	-10.4643	0.129651	-10.1167
0.112628	-6.93339	0.112617	-9.79	0.130482	-10.0312	0.231577	-9.59228	0.130502	-9.97714	0.12593	-10.4648	0.130231	-10.1167
0.113136	-6.93305	0.113124	-9.78978	0.131064	-10.0321	0.232577	-9.57183	0.131085	-9.97775	0.126493	-10.4652	0.130812	-10.1167
0.113643	-6.93263	0.113632	-9.78956	0.131646	-10.0328	0.233576	-9.55178	0.131667	-9.97829	0.127055	-10.4659	0.131393	-10.1167
0.114151	-6.93233	0.114139	-9.78934	0.132229	-10.0332	0.234575	-9.53122	0.132249	-9.97884	0.127618	-10.4667	0.131974	-10.1167
0.114658	-6.93254	0.114647	-9.78912	0.132811	-10.0333	0.235574	-9.50913	0.132832	-9.97939	0.12818	-10.4674	0.132554	-10.117
0.115166	-6.93288	0.115154	-9.78889	0.133393	-10.0333	0.236573	-9.48729	0.133414	-9.97994	0.128743	-10.4679	0.133135	-10.1176
0.115673	-6.93323	0.115662	-9.78854	0.133976	-10.0332	0.237572	-9.46582	0.133996	-9.98048	0.129305	-10.4684	0.133716	-10.1182
0.11618	-6.93357	0.116169	-9.78822	0.134558	-10.0331	0.238571	-9.44374	0.134579	-9.98102	0.129868	-10.4689	0.134297	-10.1189
0.116688	-6.93392	0.116677	-9.78806	0.13514	-10.033	0.23957	-9.42112	0.135161	-9.98165	0.13043	-10.4695	0.134877	-10.1195
0.117195	-6.93427	0.117184	-9.78799	0.135722	-10.0329	0.240569	-9.40001	0.135743	-9.98225	0.130993	-10.4699	0.135458	-10.1201
0.117703	-6.93495	0.117692	-9.78792	0.136305	-10.0331	0.241568	-9.38074	0.136326	-9.98262	0.131555	-10.4702	0.136039	-10.1208
0.11821	-6.93633	0.118199	-9.78784	0.136887	-10.0334	0.242567	-9.36091	0.136908	-9.98297	0.132118	-10.4704	0.13662	-10.1217
0.118717	-6.93751	0.118707	-9.78777	0.137469	-10.0341	0.243566	-9.34113	0.13749	-9.98332	0.13268	-10.4709	0.1372	-10.1233
0.119225	-6.93857	0.119215	-9.7877	0.138052	-10.0348	0.244566	-9.32111	0.138073	-9.98367	0.133243	-10.4714	0.137781	-10.1249
0.119732	-6.93962	0.119722	-9.7879	0.138634	-10.0355	0.245565	-9.29995	0.138655	-9.98402	0.133806	-10.472	0.138362	-10.1265
0.12024	-6.94067	0.12023	-9.78837	0.139216	-10.0362	0.246564	-9.27779	0.139237	-9.98438	0.134368	-10.4725	0.138943	-10.1281
0.120747	-6.94172	0.120737	-9.78898	0.139799	-10.0369	0.247563	-9.25625	0.13982	-9.98477	0.134931	-10.473	0.139523	-10.1297
0.121255	-6.94277	0.121245	-9.78967	0.140381	-10.0374	0.248562	-9.23635	0.140402	-9.98573	0.135493	-10.4737	0.140104	-10.1312
0.121762	-6.94381	0.121752	-9.79036	0.140963	-10.0376	0.249561	-9.21749	0.140984	-9.98677	0.136056	-10.4746	0.140685	-10.1326
0.122269	-6.94423	0.12226	-9.79105	0.141545	-10.0381	0.25056	-9.19856	0.141567	-9.9878	0.136618	-10.4753	0.141266	-10.1335
0.122777	-6.94474	0.122767	-9.79175	0.142128	-10.0387	0.251559	-9.18058	0.142149	-9.98884	0.137181	-10.4759	0.141846	-10.1341
0.123284	-6.9454	0.123275	-9.79244	0.14271	-10.0394	0.252558	-9.16445	0.142731	-9.98988	0.137743	-10.4764	0.142427	-10.1348
0.123792	-6.94613	0.123782	-9.7929	0.143292	-10.04	0.253557	-9.14914	0.143314	-9.99091	0.138306	-10.4769	0.143008	-10.1355
0.124299	-6.94686	0.12429	-9.79295	0.143875	-10.0406	0.254556	-9.13394	0.143896	-9.99173	0.138868	-10.4775	0.143589	-10.1362
0.124807	-6.94758	0.124797	-9.79268	0.144457	-10.0413	0.255555	-9.12045	0.144478	-9.9922	0.139431	-10.4779	0.144169	-10.1369
0.125314	-6.94831	0.125305	-9.79236	0.145039	-10.0429	0.256555	-9.10921	0.145061	-9.9925	0.139993	-10.4777	0.14475	-10.1375
0.125821	-6.94904	0.125812	-9.79202	0.145621	-10.0446	0.257554	-9.09835	0.145643	-9.99278	0.140556	-10.4772	0.145331	-10.138
0.126329	-6.94945	0.12632	-9.79168	0.146204	-10.0463	0.258553	-9.08828	0.146225	-9.99306	0.141118	-10.4772	0.145912	-10.1382
0.126836	-6.94963	0.126827	-9.79134	0.146786	-10.048	0.259552	-9.08096	0.146808	-9.99334	0.141681	-10.4774	0.146492	-10.1382
0.127344	-6.94966	0.127335	-9.791	0.147368	-10.0497	0.260551	-9.07608	0.14739	-9.99363	0.142243	-10.4776	0.147073	-10.1382
0.127851	-6.94965	0.127842	-9.79066	0.147951	-10.0514	0.26155	-9.0716	0.147972	-9.99383	0.142806	-10.4778	0.147654	-10.1382
0.128358	-6.94963	0.12835	-9.79065	0.148533	-10.0531	0.262549	-9.06814	0.148555	-9.99418	0.143368	-10.478	0.148235	-10.1382
0.128866	-6.94962	0.128857	-9.79111	0.149115	-10.0538	0.263548	-9.06727	0.149137	-9.99483	0.143931	-10.4782	0.148815	-10.1382
0.129373	-6.94961	0.129365	-9.7918	0.149698	-10.0541	0.264547	-9.06798	0.149719	-9.99551	0.144493	-10.4785	0.149396	-10.138
0.129881	-6.94959	0.129873	-9.7929	0.15028	-10.0543	0.265546	-9.06874	0.150302	-9.99616	0.145056	-10.4786	0.149977	-10.1377
0.130388	-6.94963	0.13038	-9.79398	0.150862	-10.0544	0.266545	-9.0707	0.150884	-9.99677	0.145618	-10.4783	0.150558	-10.1377
0.130896	-6.9498	0.130888	-9.79507	0.151444	-10.0546	0.267544	-9.07385	0.151466	-9.99737	0.146181	-10.4779	0.151138	-10.138
0.131403	-6.95009	0.131395	-9.79617	0.152027	-10.0548	0.268544	-9.07701	0.152049	-9.99785	0.146743	-10.4775	0.151719	-10.1383
0.13191	-6.95048	0.131903	-9.79724	0.152609	-10.0549	0.269543	-9.08075	0.152631	-9.99797	0.147306	-10.4771	0.1523	-10.1385
0.132418	-6.95088	0.13241	-9.79822	0.153191	-10.055	0.270542	-9.08536	0.153213	-9.99767	0.147868	-10.4767	0.152881	-10.1388
0.132925	-6.95128	0.132918	-9.79905	0.153774	-10.0549	0.271541	-9.09002	0.153796	-9.99722	0.148431	-10.4763	0.153461	-10.1393
0.133433	-6.95168	0.133425	-9.7998	0.154356	-10.055	0.27254	-9.09437	0.154378	-9.99676	0.148993	-10.4757	0.154042	-10.1401
0.13394	-6.95209	0.133933	-9.80004	0.154938	-10.0551	0.273539	-9.09867	0.15496	-9.9963	0.149556	-10.4758	0.154623	-10.1412
0.134447	-6.95249	0.13444	-9.80018	0.155521	-10.0551	0.274538	-9.10387	0.155543	-9.99584	0.150118	-10.4761	0.155204	-10.1421
0.134955	-6.95294	0.134948	-9.80033	0.156103	-10.0552	0.275537	-9.11078	0.156125	-9.99539	0.150681	-10.4765	0.155784	-10.1429
0.135462	-6.95345	0.135455	-9.80049	0.156685	-10.0553	0.276536	-9.11802	0.156707	-9.99513	0.151243	-10.4769	0.156365	-10.1438
0.13597	-6.954	0.135963	-9.80064	0.157267	-10.0554	0.277535	-9.12556	0.15729	-9.99533	0.151806	-10.4773	0.156946	-10.1447
0.136477	-6.95457	0.13647	-9.80079	0.15785	-10.0559	0.278534	-9.13464	0.157872	-9.99589	0.152368	-10.4776	0.157527	-10.1455
0.136985	-6.95514	0.136978	-9.80096	0.158432	-10.0562	0.279533	-9.14557	0.158454	-9.99654	0.152931	-10.4783	0.158107	-10.1461
0.137492	-6.95571	0.137485	-9.80117	0.159014	-10.0565	0.280533	-9.15636	0.159037	-9.9972	0.153494	-10.4789	0.158688	-10.1463
0.137999	-6.95629	0.137993	-9.80138	0.159597	-10.0567	0.281532	-9.16713	0.159619	-9.99784	0.154056	-10.4792	0.159269	-10.1465
0.138507	-6.95687	0.1385	-9.80156	0.160179	-10.0569	0.282531	-9.17847	0.160201	-9.9985	0.154619	-10.4795	0.15985	-10.1465
0.139014	-6.95757	0.139008	-9.80175	0.160761	-10.0572	0.28353	-9.19011	0.160784	-9.99914	0.155181	-10.4797	0.16043	-10.1466
0.139522	-6.95844	0.139515	-9.80193	0.161344	-10.0574	0.284529	-9.20123	0.161366	-9.99971	0.155744	-10.48	0.161011	-10.1466
0.140029	-6.95945	0.140023	-9.80212	0.161926	-10.0578	0.285528	-9.21073	0.161948	-10.0001	0.156306	-10.4803	0.161592	-10.1466
0.140537	-6.96054	0.14053	-9.8023	0.162508	-10.0584	0.286527	-9.21907	0.162531	-10.0004	0.156869	-10.4807	0.162173	-10.1467
0.141044	-6.96164	0.141038	-9.80248	0.16309	-10.0592	0.287526	-9.22743	0.163113	-10.0007	0.157431	-10.4812	0.162754	-10.1467
0.141551	-6.96272	0.141546	-9.80279	0.163673	-10.06	0.288525	-9.23525	0.163695	-10.001	0.157994	-10.4816	0.163334	-10.1467
0.142059	-6.96382	0.142053	-9.80295	0.164255	-10.0608	0.289524	-9.24242	0.164278	-10.0013	0.158556	-10.4817	0.163915	-10.1475
0.142566	-6.96491	0.142561	-9.80279	0.164837	-10.0617	0.290523	-9.2503	0.16486	-10.0017	0.159119	-10.4818	0.164496	-10.1483
0.143074	-6.9659	0.143068	-9.80245	0.16542	-10.0625	0.291522	-9.25813	0.165442	-10.0023	0.159681	-10.482	0.165077	-10.1491
0.143581	-6.96649	0.143576	-9.8021	0.166002	-10.0632	0.292521	-9.26654	0.166025	-10.0029	0.160244	-10.4821	0.165657	-10.1498
0.144088	-6.96668	0.144083	-9.80175	0.166584	-10.0637	0.293521	-9.27624	0.166607	-10.0036	0.160806	-10.4822	0.166238	-10.1506
0.144596	-6.96668	0.144591	-9.80141	0.167166	-10.064	0.29452	-9.28629	0.167189	-10.0043	0.161369	-10.4821	0.166819	-10.1514
0.145103	-6.96666	0.145098	-9.80106	0.167749	-10.0642	0.295519	-9.29676	0.167772	-10.0049	0.161931	-10.482	0.1674	-10.1523
0.145611	-6.96664	0.145606	-9.80055	0.168331	-10.0645	0.296518	-9.30898	0.168354	-10.0056	0.162494	-10.4823	0.16798	-10.1534
0.146118	-6.96661	0.146113	-9.7999	0.168913	-10.0647	0.297517	-9.32294	0.168936	-10.0062	0.163056	-10.483	0.168561	-10.1545
0.146626	-6.96659	0.146621	-9.79952	0.169496	-10.0649	0.298516	-9.33686	0.169519	-10.0065	0.163619	-10.4836	0.169142	-10.1557
0.147133	-6.96657	0.147128	-9.79941	0.170078	-10.0651	0.299515	-9.34979	0.170101	-10.0033	0.164181	-10.4842	0.169723	-10.1568
0.14764	-6.96673	0.147636	-9.7993	0.17066	-10.0651	0.300514	-9.36099	0.170683	-9.99667	0.164744	-10.4849	0.170303	-10.158
0.148148	-6.96708	0.148143	-9.79919	0.171243	-10.0647	0.301513	-9.37189	0.171266	-9.98918	0.165306	-10.4855	0.170884	-10.1592
0.148655	-6.9674	0.148651	-9.79908	0.171825	-10.064	0.302512	-9.38209	0.171848	-9.98174	0.165869	-10.4864	0.171465	-10.1602
0.149163	-6.96766	0.149158	-9.79897	0.172407	-10.0633	0.303511	-9.39113	0.17243	-9.97425	0.166431	-10.4874	0.172046	-10.1612
0.14967	-6.96793	0.149666	-9.79885	0.172989	-10.0626	0.30451	-9.40041	0.173013	-9.96677	0.166994	-10.4883	0.172626	-10.1621
0.150177	-6.96819	0.150173	-9.79865	0.173572	-10.0618	0.30551	-9.41034	0.173595	-9.95952	0.167556	-10.4893	0.173207	-10.163
0.150685	-6.96845	0.150681	-9.79835	0.174154	-10.0611	0.306509	-9.41972	0.174177	-9.95397	0.168119	-10.4902	0.173788	-10.164
0.151192	-6.96872	0.151188	-9.79799	0.174736	-10.0604	0.307508	-9.42792	0.17476	-9.95272	0.168681	-10.4912	0.174369	-10.1649
0.1517	-6.96886	0.151696	-9.79759	0.175319	-10.0595	0.308507	-9.4356	0.175342	-9.95339	0.169244	-10.4921	0.174949	-10.1658
0.152207	-6.96883	0.152203	-9.79721	0.175901	-10.0582	0.309506	-9.4433	0.175924	-9.95406	0.169806	-10.4928	0.17553	-10.1669
0.152715	-6.96874	0.152711	-9.79682	0.176483	-10.0566	0.310505	-9.45157	0.176507	-9.95473	0.170369	-10.493	0.176111	-10.1681
0.153222	-6.96879	0.153219	-9.79643	0.177066	-10.055	0.311504	-9.46077	0.177089	-9.95539	0.170931	-10.4929	0.176692	-10.1673
0.153729	-6.96885	0.153726	-9.79604	0.177648	-10.0535	0.312503	-9.47026	0.177671	-9.95593	0.171494	-10.4927	0.177272	-10.1666
0.154237	-6.96891	0.154234	-9.79568	0.17823	-10.0519	0.313502	-9.47941	0.178253	-9.95618	0.172056	-10.4925	0.177853	-10.1659
0.154744	-6.96897	0.154741	-9.79525	0.178812	-10.0503	0.314501	-9.48831	0.178836	-9.95551	0.172619	-10.4924	0.178434	-10.1651
0.155252	-6.96903	0.155249	-9.79459	0.179395	-10.0489	0.3155	-9.4978	0.179418	-9.9544	0.173181	-10.4922	0.179015	-10.1644
0.155759	-6.9691	0.155756	-9.79371	0.179977	-10.0479	0.316499	-9.50767	0.18	-9.95329	0.173744	-10.4921	0.179595	-10.1633
0.156266	-6.96921	0.156264	-9.79284	0.180559	-10.0472	0.317499	-9.51682	0.180583	-9.95219	0.174307	-10.4922	0.180176	-10.1617
0.156774	-6.9694	0.156771	-9.79197	0.181142	-10.0465	0.318498	-9.52547	0.181165	-9.95106	0.174869	-10.4926	0.180757	-10.1609
0.157281	-6.96956	0.157279	-9.79109	0.181724	-10.0459	0.319497	-9.53465	0.181747	-9.94994	0.175432	-10.4927	0.181338	-10.1609
0.157789	-6.96971	0.157786	-9.79022	0.182306	-10.0452	0.320496	-9.54383	0.18233	-9.94909	0.175994	-10.4925	0.181918	-10.161
0.158296	-6.96987	0.158294	-9.78921	0.182888	-10.0446	0.321495	-9.55222	0.182912	-9.94885	0.176557	-10.4924	0.182499	-10.161
0.158804	-6.97002	0.158801	-9.78788	0.183471	-10.0438	0.322494	-9.55997	0.183494	-9.94917	0.177119	-10.4922	0.18308	-10.161
0.159311	-6.97017	0.159309	-9.78641	0.184053	-10.0421	0.323493	-9.56812	0.184077	-9.94964	0.177682	-10.4921	0.183661	-10.1611
0.159818	-6.97032	0.159816	-9.78513	0.184635	-10.0393	0.324492	-9.57641	0.184659	-9.9501	0.178244	-10.4918	0.184241	-10.1614
0.160326	-6.97042	0.160324	-9.78384	0.185218	-10.0361	0.325491	-9.5852	0.185241	-9.95057	0.178807	-10.4911	0.184822	-10.1617
0.160833	-6.9704	0.160831	-9.78256	0.1858	-10.033	0.32649	-9.59413	0.185824	-9.95104	0.179369	-10.49	0.185403	-10.1622
0.161341	-6.97037	0.161339	-9.78128	0.186382	-10.0299	0.327489	-9.60269	0.186406	-9.95115	0.179932	-10.4892	0.185984	-10.1628
0.161848	-6.97036	0.161846	-9.77999	0.186965	-10.0268	0.328488	-9.61069	0.186988	-9.95073	0.180494	-10.4883	0.186564	-10.1634
0.162356	-6.97036	0.162354	-9.7787	0.187547	-10.0238	0.329488	-9.61691	0.187571	-9.94956	0.181057	-10.4875	0.187145	-10.164
0.162863	-6.97035	0.162861	-9.77776	0.188129	-10.0202	0.330487	-9.62116	0.188153	-9.94818	0.181619	-10.4867	0.187726	-10.1646
0.16337	-6.97034	0.163369	-9.77726	0.188711	-10.0143	0.331486	-9.62534	0.188735	-9.9468	0.182182	-10.4858	0.188307	-10.1653
0.163878	-6.97034	0.163876	-9.77693	0.189294	-10.0074	0.332485	-9.62974	0.189318	-9.94542	0.182744	-10.4851	0.188887	-10.1662
0.164385	-6.97033	0.164384	-9.77667	0.189876	-10.0006	0.333484	-9.635	0.1899	-9.94404	0.183307	-10.4846	0.189468	-10.1666
0.164893	-6.97028	0.164892	-9.77642	0.190458	-9.99382	0.334483	-9.64099	0.190482	-9.94275	0.183869	-10.4844	0.190049	-10.1668
0.1654	-6.9702	0.165399	-9.77616	0.191041	-9.98694	0.335482	-9.64693	0.191065	-9.94166	0.184432	-10.4842	0.19063	-10.167
0.165907	-6.96937	0.165907	-9.7759	0.191623	-9.98002	0.336481	-9.6523	0.191647	-9.94059	0.184994	-10.484	0.19121	-10.1673
0.166415	-6.96803	0.166414	-9.77565	0.192205	-9.97304	0.33748	-9.65653	0.192229	-9.93952	0.185557	-10.4838	0.191791	-10.1675
0.166922	-6.96669	0.166922	-9.77541	0.192788	-9.96401	0.338479	-9.66011	0.192812	-9.93845	0.186119	-10.4836	0.192372	-10.1677
0.16743	-6.96535	0.167429	-9.77514	0.19337	-9.9534	0.339478	-9.66322	0.193394	-9.93738	0.186682	-10.4835	0.192953	-10.1671
0.167937	-6.96401	0.167937	-9.77476	0.193952	-9.94256	0.340477	-9.66543	0.193976	-9.9363	0.187244	-10.4836	0.193533	-10.1665
0.168445	-6.96267	0.168444	-9.77423	0.194534	-9.9317	0.341477	-9.6683	0.194559	-9.93524	0.187807	-10.4831	0.194114	-10.1656
0.168952	-6.9613	0.168952	-9.7737	0.195117	-9.92079	0.342476	-9.67139	0.195141	-9.93416	0.188369	-10.4814	0.194695	-10.1646
0.169459	-6.95984	0.169459	-9.77317	0.195699	-9.90997	0.343475	-9.67409	0.195723	-9.93151	0.188932	-10.4791	0.195276	-10.1637
0.169967	-6.95874	0.169967	-9.77265	0.196281	-9.89918	0.344474	-9.67663	0.196306	-9.92765	0.189494	-10.4768	0.195856	-10.1627
0.170474	-6.95812	0.170474	-9.77212	0.196864	-9.88773	0.345473	-9.68067	0.196888	-9.9236	0.190057	-10.4745	0.196437	-10.1618
0.170982	-6.95776	0.170982	-9.77171	0.197446	-9.87478	0.346472	-9.68455	0.19747	-9.91954	0.190619	-10.4722	0.197018	-10.1606
0.171489	-6.95741	0.171489	-9.77159	0.198028	-9.86128	0.347471	-9.68804	0.198053	-9.9155	0.191182	-10.4697	0.197599	-10.1593
0.171996	-6.95705	0.171997	-9.77039	0.19861	-9.8478	0.34847	-9.6917	0.198635	-9.91144	0.191744	-10.4668	0.198179	-10.1554
0.172504	-6.95669	0.172504	-9.76218	0.199193	-9.83433	0.349469	-9.69589	0.199217	-9.91145	0.192307	-10.4642	0.19876	-10.1513
0.173011	-6.95633	0.173012	-9.75309	0.199775	-9.82084	0.350468	-9.69997	0.1998	-9.91367	0.192869	-10.4628	0.199341	-10.147
0.173519	-6.95618	0.173519	-9.74401	0.200357	-9.80763	0.351467	-9.70377	0.200382	-9.91504	0.193432	-10.4614	0.199922	-10.1429
0.174026	-6.95613	0.174027	-9.73492	0.20094	-9.79441	0.352466	-9.7074	0.200964	-9.9161	0.193995	-10.4601	0.200502	-10.1387
0.174534	-6.95611	0.174534	-9.72583	0.201522	-9.78007	0.353466	-9.711	0.201547	-9.91717	0.194557	-10.4587	0.201083	-10.1345
0.175041	-6.95611	0.175042	-9.71678	0.202104	-9.76521	0.354465	-9.71518	0.202129	-9.91823	0.19512	-10.4574	0.201664	-10.1305
0.175548	-6.95611	0.175549	-9.70755	0.202687	-9.75036	0.355464	-9.72067	0.202711	-9.9193	0.195682	-10.456	0.202245	-10.1256
0.176056	-6.95611	0.176057	-9.69875	0.203269	-9.73555	0.356463	-9.72644	0.203294	-9.91855	0.196245	-10.4545	0.202825	-10.1203
0.176563	-6.95611	0.176565	-9.69471	0.203851	-9.72075	0.357462	-9.73211	0.203876	-9.91349	0.196807	-10.4514	0.203406	-10.1149
0.177071	-6.95611	0.177072	-9.69427	0.204433	-9.70605	0.358461	-9.73741	0.204458	-9.90516	0.19737	-10.4476	0.203987	-10.1095
0.177578	-6.95614	0.17758	-9.69383	0.205016	-9.69191	0.35946	-9.74276	0.205041	-9.89579	0.197932	-10.4439	0.204568	-10.1041
0.178086	-6.95623	0.178087	-9.6934	0.205598	-9.67699	0.360459	-9.74875	0.205623	-9.88601	0.198495	-10.4402	0.205148	-10.0987
0.178593	-6.95627	0.178595	-9.69296	0.20618	-9.66143	0.361458	-9.75499	0.206205	-9.87569	0.199057	-10.4363	0.205729	-10.0953
0.1791	-6.95621	0.179102	-9.69252	0.206763	-9.64575	0.362457	-9.76202	0.206788	-9.86513	0.19962	-10.4326	0.20631	-10.0911
0.179608	-6.95615	0.17961	-9.69212	0.207345	-9.63009	0.363456	-9.7696	0.20737	-9.85454	0.200182	-10.4291	0.206891	-10.0856
0.180115	-6.95609	0.180117	-9.69174	0.207927	-9.61451	0.364455	-9.77718	0.207952	-9.84447	0.200745	-10.4251	0.207471	-10.0801
0.180623	-6.95602	0.180625	-9.69112	0.20851	-9.59888	0.365454	-9.78424	0.208535	-9.83477	0.201307	-10.4199	0.208052	-10.0746
0.18113	-6.95596	0.181132	-9.68973	0.209092	-9.58267	0.366454	-9.79022	0.209117	-9.82431	0.20187	-10.4145	0.208633	-10.069
0.181637	-6.9559	0.18164	-9.68834	0.209674	-9.56583	0.367453	-9.79598	0.209699	-9.81351	0.202432	-10.409	0.209214	-10.0635
0.182145	-6.95573	0.182147	-9.68695	0.210256	-9.5483	0.368452	-9.80162	0.210282	-9.80265	0.202995	-10.4035	0.209795	-10.0573
0.182652	-6.95503	0.182655	-9.68556	0.210839	-9.53112	0.369451	-9.80651	0.210864	-9.79182	0.203557	-10.3981	0.210375	-10.0503
0.18316	-6.95335	0.183162	-9.68418	0.211421	-9.51492	0.37045	-9.81104	0.211446	-9.781	0.20412	-10.3929	0.210956	-10.043
0.183667	-6.95081	0.18367	-9.68286	0.212003	-9.49927	0.371449	-9.81632	0.212029	-9.76984	0.204682	-10.3881	0.211537	-10.0356
0.184175	-6.94826	0.184177	-9.68175	0.212586	-9.48337	0.372448	-9.82135	0.212611	-9.7579	0.205245	-10.3817	0.212118	-10.0283
0.184682	-6.9457	0.184685	-9.68093	0.213168	-9.46703	0.373447	-9.82526	0.213193	-9.74488	0.205807	-10.3743	0.212698	-10.021
0.185189	-6.94315	0.185192	-9.67915	0.21375	-9.45095	0.374446	-9.82792	0.213776	-9.73111	0.20637	-10.3669	0.213279	-10.0141
0.185697	-6.9406	0.1857	-9.67736	0.214333	-9.43439	0.375445	-9.83036	0.214358	-9.71737	0.206932	-10.3595	0.21386	-10.0077
0.186204	-6.93807	0.186207	-9.67564	0.214915	-9.41663	0.376444	-9.83287	0.21494	-9.70362	0.207495	-10.3521	0.214441	-10.001
0.186712	-6.93556	0.186715	-9.67397	0.215497	-9.39883	0.377443	-9.83631	0.215523	-9.68986	0.208057	-10.3447	0.215021	-9.99349
0.187219	-6.93356	0.187223	-9.67231	0.216079	-9.38104	0.378443	-9.84091	0.216105	-9.67624	0.20862	-10.3372	0.215602	-9.98508
0.187726	-6.93321	0.18773	-9.67055	0.216662	-9.36325	0.379442	-9.84543	0.216687	-9.66315	0.209182	-10.3292	0.216183	-9.97627
0.188234	-6.93286	0.188238	-9.66869	0.217244	-9.34592	0.380441	-9.84957	0.21727	-9.64979	0.209745	-10.3207	0.216764	-9.96747
0.188741	-6.93252	0.188745	-9.66661	0.217826	-9.3304	0.38144	-9.85346	0.217852	-9.6352	0.210307	-10.3118	0.217344	-9.95868
0.189249	-6.93217	0.189253	-9.66365	0.218409	-9.31629	0.382439	-9.85774	0.218434	-9.62007	0.21087	-10.3027	0.217925	-9.94987
0.189756	-6.93183	0.18976	-9.65946	0.218991	-9.30164	0.383438	-9.86209	0.219017	-9.60483	0.211432	-10.2937	0.218506	-9.94135
0.190264	-6.93148	0.190268	-9.65439	0.219573	-9.28692	0.384437	-9.8658	0.219599	-9.58959	0.211995	-10.2848	0.219087	-9.933
0.190771	-6.93111	0.190775	-9.64929	0.220155	-9.27219	0.385436	-9.86888	0.220181	-9.57433	0.212557	-10.2758	0.219667	-9.92412
0.191278	-6.93071	0.191283	-9.64419	0.220738	-9.25744	0.386435	-9.87203	0.220764	-9.55918	0.21312	-10.2667	0.220248	-9.91491
0.191786	-6.9303	0.19179	-9.63914	0.22132	-9.24269	0.387434	-9.87519	0.221346	-9.54392	0.213683	-10.2572	0.220829	-9.90571
0.192293	-6.92986	0.192298	-9.63407	0.221902	-9.2292	0.388433	-9.87849	0.221928	-9.52787	0.214245	-10.2472	0.22141	-9.89652
0.192801	-6.92944	0.192805	-9.62884	0.222485	-9.21769	0.389432	-9.88219	0.222511	-9.51129	0.214808	-10.2371	0.22199	-9.88732
0.193308	-6.92901	0.193313	-9.62334	0.223067	-9.20627	0.390432	-9.88589	0.223093	-9.49473	0.21537	-10.2271	0.222571	-9.87821
0.193815	-6.92858	0.19382	-9.61679	0.223649	-9.19461	0.391431	-9.88953	0.223675	-9.47812	0.215933	-10.2169	0.223152	-9.86929
0.194323	-6.92816	0.194328	-9.60873	0.224232	-9.18298	0.39243	-9.89288	0.224258	-9.46149	0.216495	-10.207	0.223733	-9.86068
0.19483	-6.92823	0.194835	-9.60064	0.224814	-9.17129	0.393429	-9.8959	0.22484	-9.44598	0.217058	-10.1981	0.224313	-9.85223
0.195338	-6.92903	0.195343	-9.59262	0.225396	-9.15954	0.394428	-9.89872	0.225422	-9.43193	0.21762	-10.1906	0.224894	-9.84374
0.195845	-6.92977	0.19585	-9.58452	0.225978	-9.14829	0.395427	-9.90024	0.226005	-9.41831	0.218183	-10.1828	0.225475	-9.83526
0.196353	-6.93041	0.196358	-9.57644	0.226561	-9.1381	0.396426	-9.8994	0.226587	-9.40457	0.218745	-10.1747	0.226056	-9.82681
0.19686	-6.93105	0.196865	-9.56844	0.227143	-9.12738	0.397425	-9.89803	0.227169	-9.39077	0.219308	-10.1666	0.226636	-9.81831
0.197367	-6.93169	0.197373	-9.56065	0.227725	-9.11507	0.398424	-9.89694	0.227751	-9.37707	0.21987	-10.1586	0.227217	-9.81151
0.197875	-6.93234	0.19788	-9.55245	0.228308	-9.10269	0.399423	-9.89806	0.228334	-9.36336	0.220433	-10.1505	0.227798	-9.80573
0.198382	-6.93298	0.198388	-9.54316	0.22889	-9.09042	0.400422	-9.90334	0.228916	-9.35006	0.220995	-10.1425	0.228379	-9.7999
0.19889	-6.93336	0.198896	-9.53361	0.229472	-9.07816	0.401421	-9.90859	0.229498	-9.33796	0.221558	-10.1331	0.228959	-9.79402
0.199397	-6.93321	0.199403	-9.52397	0.230055	-9.06586	0.402421	-9.91301	0.230081	-9.32637	0.22212	-10.1226	0.22954	-9.78815
0.199905	-6.93264	0.199911	-9.51454	0.230637	-9.05438	0.40342	-9.91502	0.230663	-9.31437	0.222683	-10.1115	0.230121	-9.78228
0.200412	-6.93141	0.200418	-9.50503	0.231219	-9.04315	0.404419	-9.91598	0.231245	-9.30211	0.223245	-10.1003	0.230702	-9.77641
0.200919	-6.93017	0.200926	-9.49543	0.231801	-9.03102	0.405418	-9.91692	0.231828	-9.28982	0.223808	-10.0891	0.231282	-9.77105
0.201427	-6.92894	0.201433	-9.49004	0.232384	-9.01877	0.406417	-9.91822	0.23241	-9.27756	0.22437	-10.0778	0.231863	-9.76606
0.201934	-6.92771	0.201941	-9.48895	0.232966	-9.00635	0.407416	-9.9208	0.232992	-9.26524	0.224933	-10.0666	0.232444	-9.76054
0.202442	-6.92648	0.202448	-9.48784	0.233548	-8.99395	0.408415	-9.92391	0.233575	-9.25508	0.225495	-10.0562	0.233025	-9.75467
0.202949	-6.92524	0.202956	-9.48572	0.234131	-8.98164	0.409414	-9.92699	0.234157	-9.24667	0.226058	-10.0472	0.233605	-9.74881
0.203456	-6.92399	0.203463	-9.4836	0.234713	-8.96988	0.410413	-9.92997	0.234739	-9.23731	0.22662	-10.0388	0.234186	-9.74294
0.203964	-6.9227	0.203971	-9.48147	0.235295	-8.95879	0.411412	-9.93294	0.235322	-9.22729	0.227183	-10.0303	0.234767	-9.73706
0.204471	-6.92121	0.204478	-9.47936	0.235878	-8.94744	0.412411	-9.9359	0.235904	-9.21726	0.227745	-10.0218	0.235348	-9.73156
0.204979	-6.91959	0.204986	-9.47724	0.23646	-8.93569	0.41341	-9.9388	0.236486	-9.20723	0.228308	-10.0127	0.235928	-9.72721
0.205486	-6.91797	0.205493	-9.47245	0.237042	-8.92393	0.41441	-9.94174	0.237069	-9.19723	0.22887	-10.0032	0.236509	-9.72261
0.205994	-6.91636	0.206001	-9.46355	0.237624	-8.91215	0.415409	-9.94501	0.237651	-9.18776	0.229433	-9.99352	0.23709	-9.71756
0.206501	-6.91474	0.206508	-9.45207	0.238207	-8.90039	0.416408	-9.94837	0.238233	-9.17898	0.229995	-9.98442	0.237671	-9.7125
0.207008	-6.91312	0.207016	-9.43997	0.238789	-8.88899	0.417407	-9.95206	0.238816	-9.16943	0.230558	-9.97654	0.238251	-9.70741
0.207516	-6.91154	0.207523	-9.42797	0.239371	-8.8782	0.418406	-9.95618	0.239398	-9.15861	0.23112	-9.96835	0.238832	-9.70237
0.208023	-6.91007	0.208031	-9.41583	0.239954	-8.86581	0.419405	-9.96034	0.23998	-9.14746	0.231683	-9.95988	0.239413	-9.69729
0.208531	-6.90844	0.208538	-9.40375	0.240536	-8.85119	0.420404	-9.96505	0.240563	-9.13631	0.232245	-9.95136	0.239994	-9.69235
0.209038	-6.90641	0.209046	-9.39157	0.241118	-8.83651	0.421403	-9.97096	0.241145	-9.12517	0.232808	-9.94282	0.240574	-9.68724
0.209545	-6.90434	0.209553	-9.37958	0.2417	-8.82182	0.422402	-9.97709	0.241727	-9.11414	0.23337	-9.93431	0.241155	-9.68178
0.210053	-6.90226	0.210061	-9.36815	0.242283	-8.80714	0.423401	-9.98324	0.24231	-9.10407	0.233933	-9.92578	0.241736	-9.67621
0.21056	-6.90019	0.210569	-9.35708	0.242865	-8.79267	0.4244	-9.98767	0.242892	-9.09449	0.234496	-9.91882	0.242317	-9.67065
0.211068	-6.89811	0.211076	-9.34514	0.243447	-8.77943	0.425399	-9.98905	0.243474	-9.08403	0.235058	-9.91251	0.242897	-9.66505
0.211575	-6.89629	0.211584	-9.3329	0.24403	-8.76838	0.426399	-9.99081	0.244057	-9.07313	0.235621	-9.9052	0.243478	-9.65948
0.212083	-6.89544	0.212091	-9.32071	0.244612	-8.75916	0.427398	-9.99284	0.244639	-9.06228	0.236183	-9.8973	0.244059	-9.65426
0.21259	-6.89566	0.212599	-9.30855	0.245194	-8.75048	0.428397	-9.99616	0.245221	-9.05138	0.236746	-9.8894	0.24464	-9.64956
0.213097	-6.89565	0.213106	-9.29635	0.245777	-8.74183	0.429396	-10.001	0.245804	-9.04041	0.237308	-9.8815	0.24522	-9.6448
0.213605	-6.89561	0.213614	-9.28412	0.246359	-8.73319	0.430395	-10.0061	0.246386	-9.03037	0.237871	-9.87361	0.245801	-9.63986
0.214112	-6.89558	0.214121	-9.27222	0.246941	-8.72451	0.431394	-10.0106	0.246968	-9.02159	0.238433	-9.86592	0.246382	-9.63493
0.21462	-6.89554	0.214629	-9.26095	0.247523	-8.71631	0.432393	-10.0126	0.247551	-9.01324	0.238996	-9.85886	0.246963	-9.63004
0.215127	-6.89551	0.215136	-9.24948	0.248106	-8.70872	0.433392	-10.0123	0.248133	-9.0049	0.239558	-9.85212	0.247543	-9.62513
0.215634	-6.89548	0.215644	-9.23711	0.248688	-8.70136	0.434391	-10.0119	0.248715	-8.99651	0.240121	-9.84514	0.248124	-9.62034
0.216142	-6.89545	0.216151	-9.22486	0.24927	-8.69411	0.43539	-10.0118	0.249298	-8.98812	0.240683	-9.83819	0.248705	-9.61615
0.216649	-6.89401	0.216659	-9.21263	0.249853	-8.68689	0.436389	-10.0127	0.24988	-8.97976	0.241246	-9.83127	0.249286	-9.61223
0.217157	-6.89186	0.217166	-9.2004	0.250435	-8.67965	0.437388	-10.0153	0.250462	-8.97153	0.241808	-9.82434	0.249866	-9.60831
0.217664	-6.88957	0.217674	-9.1881	0.251017	-8.6724	0.438388	-10.0178	0.251045	-8.9641	0.242371	-9.81738	0.250447	-9.60441
0.218172	-6.8872	0.218181	-9.17619	0.2516	-8.66536	0.439387	-10.0201	0.251627	-8.95693	0.242933	-9.81069	0.251028	-9.60051
0.218679	-6.88486	0.218689	-9.16559	0.252182	-8.65868	0.440386	-10.0229	0.252209	-8.94949	0.243496	-9.80459	0.251609	-9.59658
0.219186	-6.88249	0.219196	-9.15607	0.252764	-8.65177	0.441385	-10.0261	0.252792	-8.94197	0.244058	-9.79799	0.252189	-9.59264
0.219694	-6.88014	0.219704	-9.14504	0.253346	-8.64457	0.442384	-10.0293	0.253374	-8.93441	0.244621	-9.79112	0.25277	-9.58854
0.220201	-6.87778	0.220211	-9.1341	0.253929	-8.63739	0.443383	-10.0319	0.253956	-8.92687	0.245183	-9.78427	0.253351	-9.584
0.220709	-6.87543	0.220719	-9.12314	0.254511	-8.6302	0.444382	-10.0329	0.254539	-8.91932	0.245746	-9.77743	0.253932	-9.57911
0.221216	-6.87309	0.221226	-9.11214	0.255093	-8.62301	0.445381	-10.0338	0.255121	-8.91182	0.246308	-9.77059	0.254513	-9.57411
0.221724	-6.87072	0.221734	-9.10111	0.255676	-8.61618	0.44638	-10.0349	0.255703	-8.90449	0.246871	-9.76375	0.255093	-9.56912
0.222231	-6.86828	0.222242	-9.09016	0.256258	-8.61111	0.447379	-10.0369	0.256286	-8.89724	0.247433	-9.75739	0.255674	-9.56414
0.222738	-6.86582	0.222749	-9.07979	0.25684	-8.60777	0.448378	-10.0395	0.256868	-8.89014	0.247996	-9.75079	0.256255	-9.55916
0.223246	-6.86339	0.223257	-9.07139	0.257423	-8.60493	0.449377	-10.042	0.25745	-8.88343	0.248558	-9.74361	0.256836	-9.55427
0.223753	-6.86095	0.223764	-9.06153	0.258005	-8.60218	0.450377	-10.0444	0.258033	-8.87705	0.249121	-9.73634	0.257416	-9.54959
0.224261	-6.85851	0.224272	-9.05091	0.258587	-8.59944	0.451376	-10.0466	0.258615	-8.87065	0.249683	-9.72907	0.257997	-9.54509
0.224768	-6.85611	0.224779	-9.04012	0.259169	-8.59671	0.452375	-10.049	0.259197	-8.86403	0.250246	-9.72176	0.258578	-9.54063
0.225275	-6.85379	0.225287	-9.02939	0.259752	-8.59397	0.453374	-10.0511	0.25978	-8.85748	0.250808	-9.71446	0.259159	-9.53616
0.225783	-6.85151	0.225794	-9.01878	0.260334	-8.59204	0.454373	-10.0525	0.260362	-8.85096	0.251371	-9.70772	0.259739	-9.53169
0.22629	-6.84911	0.226302	-9.00818	0.260916	-8.59048	0.455372	-10.0532	0.260944	-8.84379	0.251933	-9.70149	0.26032	-9.52723
0.226798	-6.8467	0.226809	-8.99764	0.261499	-8.58821	0.456371	-10.0539	0.261527	-8.83661	0.252496	-9.69456	0.260901	-9.52303
0.227305	-6.84427	0.227317	-8.98835	0.262081	-8.58555	0.45737	-10.0554	0.262109	-8.82945	0.253058	-9.68697	0.261482	-9.51955
0.227813	-6.84186	0.227824	-8.97908	0.262663	-8.58289	0.458369	-10.06	0.262691	-8.82227	0.253621	-9.67942	0.262062	-9.51612
0.22832	-6.83945	0.228332	-8.96888	0.263245	-8.58024	0.459368	-10.0652	0.263274	-8.8152	0.254184	-9.67188	0.262643	-9.5125
0.228827	-6.83703	0.228839	-8.95864	0.263828	-8.57762	0.460367	-10.0702	0.263856	-8.80879	0.254746	-9.66432	0.263224	-9.50889
0.229335	-6.83491	0.229347	-8.94838	0.26441	-8.57525	0.461366	-10.0739	0.264438	-8.80368	0.255309	-9.65677	0.263805	-9.50527
0.229842	-6.83325	0.229854	-8.93804	0.264992	-8.57359	0.462366	-10.0761	0.265021	-8.79951	0.255871	-9.64954	0.264385	-9.50164
0.23035	-6.83159	0.230362	-8.92772	0.265575	-8.57288	0.463365	-10.0783	0.265603	-8.79567	0.256434	-9.64316	0.264966	-9.49802
0.230857	-6.82999	0.230869	-8.91754	0.266157	-8.57291	0.464364	-10.0802	0.266185	-8.79185	0.256996	-9.63754	0.265547	-9.49519
0.231364	-6.82836	0.231377	-8.9077	0.266739	-8.57295	0.465363	-10.0815	0.266768	-8.78804	0.257559	-9.63218	0.266128	-9.49303
0.231872	-6.82676	0.231884	-8.8993	0.267322	-8.57299	0.466362	-10.0832	0.26735	-8.78421	0.258121	-9.62685	0.266708	-9.49116
0.232379	-6.82515	0.232392	-8.8907	0.267904	-8.57303	0.467361	-10.0848	0.267932	-8.78095	0.258684	-9.62149	0.267289	-9.48944
0.232887	-6.82353	0.2329	-8.88214	0.268486	-8.57307	0.46836	-10.0872	0.268515	-8.77894	0.259246	-9.61616	0.26787	-9.48773
0.233394	-6.82199	0.233407	-8.87356	0.269068	-8.57398	0.469359	-10.0913	0.269097	-8.77639	0.259809	-9.61094	0.268451	-9.48595
0.233902	-6.8206	0.233915	-8.86494	0.269651	-8.57829	0.470358	-10.0958	0.269679	-8.77283	0.260371	-9.60635	0.269031	-9.48405
0.234409	-6.81922	0.234422	-8.85636	0.270233	-8.58272	0.471357	-10.1001	0.270262	-8.76928	0.260934	-9.602	0.269612	-9.48222
0.234916	-6.81744	0.23493	-8.84786	0.270815	-8.58718	0.472356	-10.1036	0.270844	-8.76574	0.261496	-9.59769	0.270193	-9.48083
0.235424	-6.81564	0.235437	-8.83927	0.271398	-8.59162	0.473355	-10.1058	0.271426	-8.7622	0.262059	-9.59336	0.270774	-9.47977
0.235931	-6.81383	0.235945	-8.83142	0.27198	-8.59607	0.474355	-10.1079	0.272009	-8.75873	0.262621	-9.58901	0.271354	-9.47879
0.236439	-6.81203	0.236452	-8.82317	0.272562	-8.60053	0.475354	-10.1098	0.272591	-8.75592	0.263184	-9.58469	0.271935	-9.47782
0.236946	-6.81022	0.23696	-8.81454	0.273145	-8.60441	0.476353	-10.1108	0.273173	-8.75483	0.263746	-9.58039	0.272516	-9.47684
0.237454	-6.8085	0.237467	-8.80581	0.273727	-8.60611	0.477352	-10.1108	0.273756	-8.75534	0.264309	-9.57682	0.273097	-9.47586
0.237961	-6.807	0.237975	-8.7971	0.274309	-8.60721	0.478351	-10.1109	0.274338	-8.75584	0.264871	-9.57439	0.273677	-9.47492
0.238468	-6.80587	0.238482	-8.78842	0.274891	-8.60848	0.47935	-10.1114	0.27492	-8.75635	0.265434	-9.57188	0.274258	-9.47418
0.238976	-6.80513	0.23899	-8.77991	0.275474	-8.60975	0.480349	-10.1133	0.275503	-8.75686	0.265996	-9.5693	0.274839	-9.47373
0.239483	-6.80449	0.239497	-8.77185	0.276056	-8.61101	0.481348	-10.1159	0.276085	-8.75737	0.266559	-9.56668	0.27542	-9.47327
0.239991	-6.80386	0.240005	-8.76482	0.276638	-8.61229	0.482347	-10.1183	0.276667	-8.75789	0.267121	-9.56409	0.276	-9.47281
0.240498	-6.80323	0.240512	-8.75793	0.277221	-8.61352	0.483346	-10.12	0.27725	-8.75852	0.267684	-9.5615	0.276581	-9.47235
0.241005	-6.80259	0.24102	-8.75078	0.277803	-8.61456	0.484345	-10.1213	0.277832	-8.75934	0.268246	-9.55891	0.277162	-9.47188
0.241513	-6.80195	0.241527	-8.74293	0.278385	-8.61559	0.485344	-10.1227	0.278414	-8.7602	0.268809	-9.55653	0.277743	-9.47142
0.24202	-6.80138	0.242035	-8.73479	0.278967	-8.61718	0.486343	-10.1241	0.278996	-8.76105	0.269371	-9.55352	0.278323	-9.47097
0.242528	-6.80096	0.242542	-8.72665	0.27955	-8.61884	0.487343	-10.1258	0.279579	-8.76191	0.269934	-9.54965	0.278904	-9.47056
0.243035	-6.80018	0.24305	-8.71852	0.280132	-8.62049	0.488342	-10.128	0.280161	-8.76276	0.270496	-9.54548	0.279485	-9.47021
0.243543	-6.79899	0.243557	-8.71037	0.280714	-8.62214	0.489341	-10.1304	0.280743	-8.76373	0.271059	-9.54129	0.280066	-9.46988
0.24405	-6.79778	0.244065	-8.70239	0.281297	-8.62382	0.49034	-10.1327	0.281326	-8.76503	0.271621	-9.53712	0.280646	-9.46955
0.244557	-6.79658	0.244573	-8.69488	0.281879	-8.62572	0.491339	-10.1336	0.281908	-8.76652	0.272184	-9.53295	0.281227	-9.46922
0.245065	-6.79537	0.24508	-8.68784	0.282461	-8.62823	0.492338	-10.134	0.28249	-8.76806	0.272746	-9.529	0.281808	-9.46889
0.245572	-6.79416	0.245588	-8.68066	0.283044	-8.63118	0.493337	-10.1343	0.283073	-8.76959	0.273309	-9.5256	0.282389	-9.46868
0.24608	-6.79299	0.246095	-8.67338	0.283626	-8.63435	0.494336	-10.1343	0.283655	-8.77113	0.273872	-9.52306	0.282969	-9.46887
0.246587	-6.7919	0.246603	-8.66615	0.284208	-8.63752	0.495335	-10.1338	0.284237	-8.77267	0.274434	-9.52136	0.28355	-9.46895
0.247094	-6.79093	0.24711	-8.65889	0.28479	-8.64069	0.496334	-10.1333	0.28482	-8.77417	0.274997	-9.51967	0.284131	-9.46874
0.247602	-6.79025	0.247618	-8.65163	0.285373	-8.64388	0.497333	-10.1329	0.285402	-8.77557	0.275559	-9.51798	0.284712	-9.46852
0.248109	-6.7896	0.248125	-8.64439	0.285955	-8.64682	0.498333	-10.1335	0.285984	-8.77668	0.276122	-9.51629	0.285292	-9.46831
0.248617	-6.78894	0.248633	-8.63773	0.286537	-8.6491	0.499332	-10.1345	0.286567	-8.77753	0.276684	-9.51469	0.285873	-9.46809
0.249124	-6.78829	0.24914	-8.63209	0.28712	-8.65123	0.500331	-10.1356	0.287149	-8.7784	0.277247	-9.51353	0.286454	-9.46787
0.249632	-6.78763	0.249648	-8.62635	0.287702	-8.65339	0.50133	-10.1371	0.287731	-8.77925	0.277809	-9.51298	0.287035	-9.46754
0.250139	-6.78698	0.250155	-8.62053	0.288284	-8.65553	0.502329	-10.1402	0.288314	-8.78009	0.278372	-9.513	0.287615	-9.46684
0.250646	-6.78637	0.250663	-8.6147	0.288867	-8.65767	0.503328	-10.1438	0.288896	-8.78095	0.278934	-9.51308	0.288196	-9.4655
0.251154	-6.78584	0.25117	-8.60883	0.289449	-8.65982	0.504327	-10.1473	0.289478	-8.7821	0.279497	-9.51316	0.288777	-9.46417
0.251661	-6.78491	0.251678	-8.60297	0.290031	-8.66223	0.505326	-10.1499	0.290061	-8.78424	0.280059	-9.51323	0.289358	-9.46284
0.252169	-6.78388	0.252185	-8.59712	0.290613	-8.6655	0.506325	-10.152	0.290643	-8.78733	0.280622	-9.5133	0.289938	-9.4615
0.252676	-6.78282	0.252693	-8.59183	0.291196	-8.66982	0.507324	-10.1543	0.291225	-8.79048	0.281184	-9.51348	0.290519	-9.46017
0.253183	-6.78176	0.2532	-8.58775	0.291778	-8.67518	0.508323	-10.1566	0.291808	-8.79366	0.281747	-9.51453	0.2911	-9.45896
0.253691	-6.7807	0.253708	-8.58427	0.29236	-8.68056	0.509322	-10.1585	0.29239	-8.79682	0.282309	-9.51618	0.291681	-9.45822
0.254198	-6.77965	0.254215	-8.58086	0.292943	-8.68594	0.510321	-10.1599	0.292972	-8.79999	0.282872	-9.51775	0.292261	-9.45787
0.254706	-6.77859	0.254723	-8.57746	0.293525	-8.69132	0.511321	-10.1613	0.293555	-8.80277	0.283434	-9.51927	0.292842	-9.4576
0.255213	-6.77766	0.25523	-8.57406	0.294107	-8.69662	0.51232	-10.1625	0.294137	-8.80473	0.283997	-9.52079	0.293423	-9.45734
0.255721	-6.77683	0.255738	-8.57066	0.29469	-8.70126	0.513319	-10.1635	0.294719	-8.8066	0.284559	-9.52231	0.294004	-9.45707
0.256228	-6.77606	0.256246	-8.56728	0.295272	-8.7043	0.514318	-10.165	0.295302	-8.8086	0.285122	-9.52383	0.294584	-9.45681
0.256735	-6.77531	0.256753	-8.56401	0.295854	-8.70552	0.515317	-10.1666	0.295884	-8.81061	0.285684	-9.52504	0.295165	-9.45648
0.257243	-6.77456	0.257261	-8.56121	0.296436	-8.70612	0.516316	-10.1687	0.296466	-8.81261	0.286247	-9.52547	0.295746	-9.45603
0.25775	-6.77382	0.257768	-8.55922	0.297019	-8.70672	0.517315	-10.1708	0.297049	-8.81462	0.286809	-9.52572	0.296327	-9.45624
0.258258	-6.77308	0.258276	-8.55721	0.297601	-8.70731	0.518314	-10.1728	0.297631	-8.81699	0.287372	-9.52618	0.296907	-9.45724
0.258765	-6.77232	0.258783	-8.55518	0.298183	-8.70791	0.519313	-10.1748	0.298213	-8.82051	0.287934	-9.52664	0.297488	-9.45824
0.259273	-6.77154	0.259291	-8.55317	0.298766	-8.70844	0.520312	-10.1769	0.298796	-8.82519	0.288497	-9.52711	0.298069	-9.45924
0.25978	-6.77074	0.259798	-8.55116	0.299348	-8.70937	0.521311	-10.1792	0.299378	-8.83019	0.289059	-9.52757	0.29865	-9.46024
0.260287	-6.76992	0.260306	-8.54915	0.29993	-8.7118	0.52231	-10.1814	0.29996	-8.83518	0.289622	-9.52803	0.299231	-9.46123
0.260795	-6.76912	0.260813	-8.54713	0.300512	-8.71542	0.52331	-10.1837	0.300543	-8.8402	0.290184	-9.52845	0.299811	-9.46213
0.261302	-6.76831	0.261321	-8.54513	0.301095	-8.71904	0.524309	-10.1861	0.301125	-8.84519	0.290747	-9.52882	0.300392	-9.46308
0.26181	-6.7675	0.261828	-8.54321	0.301677	-8.72268	0.525308	-10.189	0.301707	-8.85006	0.291309	-9.52967	0.300973	-9.46452
0.262317	-6.76669	0.262336	-8.54143	0.302259	-8.72632	0.526307	-10.1917	0.30229	-8.85388	0.291872	-9.53063	0.301554	-9.46597
0.262824	-6.76589	0.262843	-8.53996	0.302842	-8.72986	0.527306	-10.1938	0.302872	-8.85654	0.292434	-9.53159	0.302134	-9.46741
0.263332	-6.76513	0.263351	-8.53854	0.303424	-8.73322	0.528305	-10.1952	0.303454	-8.85963	0.292997	-9.53256	0.302715	-9.46885
0.263839	-6.7648	0.263858	-8.53712	0.304006	-8.73705	0.529304	-10.1966	0.304037	-8.86283	0.293559	-9.53352	0.303296	-9.4703
0.264347	-6.76422	0.264366	-8.53569	0.304589	-8.74164	0.530303	-10.1977	0.304619	-8.86601	0.294122	-9.53449	0.303877	-9.47175
0.264854	-6.76349	0.264873	-8.53426	0.305171	-8.74623	0.531302	-10.1983	0.305201	-8.86921	0.294685	-9.5357	0.304457	-9.47309
0.265362	-6.76274	0.265381	-8.53292	0.305753	-8.75081	0.532301	-10.1983	0.305784	-8.87239	0.295247	-9.5371	0.305038	-9.47395
0.265869	-6.76199	0.265888	-8.53203	0.306335	-8.75539	0.5333	-10.1983	0.306366	-8.87548	0.29581	-9.53869	0.305619	-9.47455
0.266376	-6.76125	0.266396	-8.53148	0.306918	-8.75998	0.534299	-10.1984	0.306948	-8.87855	0.296372	-9.54032	0.3062	-9.47515
0.266884	-6.7605	0.266903	-8.53085	0.3075	-8.76428	0.535299	-10.1985	0.307531	-8.88195	0.296935	-9.54194	0.30678	-9.47575
0.267391	-6.75976	0.267411	-8.53019	0.308082	-8.76768	0.536298	-10.1981	0.308113	-8.88555	0.297497	-9.54357	0.307361	-9.47635
0.267899	-6.75864	0.267919	-8.52953	0.308665	-8.77019	0.537297	-10.1977	0.308695	-8.88916	0.29806	-9.5452	0.307942	-9.47692
0.268406	-6.75774	0.268426	-8.52887	0.309247	-8.77242	0.538296	-10.1971	0.309278	-8.89278	0.298622	-9.54751	0.308523	-9.47751
0.268913	-6.75714	0.268934	-8.52822	0.309829	-8.77465	0.539295	-10.1973	0.30986	-8.89638	0.299185	-9.55076	0.309103	-9.47843
0.269421	-6.75675	0.269441	-8.52759	0.310412	-8.77688	0.540294	-10.1978	0.310442	-8.89984	0.299747	-9.55459	0.309684	-9.47986
0.269928	-6.75635	0.269949	-8.52712	0.310994	-8.77911	0.541293	-10.1983	0.311025	-8.90308	0.30031	-9.55861	0.310265	-9.48128
0.270436	-6.75593	0.270456	-8.52712	0.311576	-8.78114	0.542292	-10.1992	0.311607	-8.9062	0.300872	-9.56264	0.310846	-9.48271
0.270943	-6.75549	0.270964	-8.52726	0.312158	-8.78313	0.543291	-10.2006	0.312189	-8.90946	0.301435	-9.56665	0.311426	-9.48414
0.271451	-6.75504	0.271471	-8.52751	0.312741	-8.7862	0.54429	-10.2019	0.312772	-8.91294	0.301997	-9.57068	0.312007	-9.48561
0.271958	-6.75477	0.271979	-8.5278	0.313323	-8.79032	0.545289	-10.2033	0.313354	-8.91657	0.30256	-9.57458	0.312588	-9.48739
0.272465	-6.75484	0.272486	-8.52808	0.313905	-8.79443	0.546288	-10.2049	0.313936	-8.92022	0.303122	-9.57782	0.313169	-9.48946
0.272973	-6.75523	0.272994	-8.52836	0.314488	-8.79855	0.547288	-10.2069	0.314519	-8.92389	0.303685	-9.58026	0.313749	-9.49155
0.27348	-6.75564	0.273501	-8.52865	0.31507	-8.80267	0.548287	-10.209	0.315101	-8.92768	0.304247	-9.58301	0.31433	-9.49365
0.273988	-6.75605	0.274009	-8.52893	0.315652	-8.80677	0.549286	-10.2106	0.315683	-8.93183	0.30481	-9.58586	0.314911	-9.49575
0.274495	-6.75645	0.274516	-8.52942	0.316234	-8.81087	0.550285	-10.2112	0.316266	-8.93609	0.305372	-9.58868	0.315492	-9.49785
0.275003	-6.75686	0.275024	-8.5299	0.316817	-8.81498	0.551284	-10.2117	0.316848	-8.94043	0.305935	-9.5915	0.316072	-9.49998
0.27551	-6.75727	0.275531	-8.53026	0.317399	-8.81902	0.552283	-10.2122	0.31743	-8.94475	0.306497	-9.59435	0.316653	-9.50235
0.276017	-6.75765	0.276039	-8.53056	0.317981	-8.82288	0.553282	-10.213	0.318013	-8.94909	0.30706	-9.59713	0.317234	-9.50534
0.276525	-6.7579	0.276546	-8.53086	0.318564	-8.82655	0.554281	-10.2138	0.318595	-8.95343	0.307622	-9.59931	0.317815	-9.50829
0.277032	-6.75795	0.277054	-8.53116	0.319146	-8.83014	0.55528	-10.2147	0.319177	-8.95766	0.308185	-9.60142	0.318395	-9.51116
0.27754	-6.75819	0.277561	-8.53146	0.319728	-8.83392	0.556279	-10.2156	0.31976	-8.96071	0.308747	-9.6035	0.318976	-9.51406
0.278047	-6.75847	0.278069	-8.53176	0.320311	-8.83781	0.557278	-10.2165	0.320342	-8.96407	0.30931	-9.60561	0.319557	-9.5169
0.278554	-6.75876	0.278576	-8.53215	0.320893	-8.84045	0.558277	-10.2167	0.320924	-8.96808	0.309872	-9.6077	0.320138	-9.51962
0.279062	-6.75905	0.279084	-8.53266	0.321475	-8.84358	0.559277	-10.217	0.321507	-8.97208	0.310435	-9.60978	0.320718	-9.52217
0.279569	-6.75934	0.279592	-8.5329	0.322057	-8.84716	0.560276	-10.2178	0.322089	-8.97607	0.310997	-9.61189	0.321299	-9.52429
0.280077	-6.75963	0.280099	-8.53299	0.32264	-8.85072	0.561275	-10.2201	0.322671	-8.9801	0.31156	-9.61409	0.32188	-9.52648
0.280584	-6.76002	0.280607	-8.53307	0.323222	-8.8543	0.562274	-10.2228	0.323254	-8.98404	0.312122	-9.61626	0.322461	-9.52905
0.281092	-6.76073	0.281114	-8.53315	0.323804	-8.85788	0.563273	-10.2252	0.323836	-8.98781	0.312685	-9.61811	0.323041	-9.53173
0.281599	-6.76145	0.281622	-8.53323	0.324387	-8.86168	0.564272	-10.2263	0.324418	-8.99136	0.313248	-9.61988	0.323622	-9.53441
0.282106	-6.76208	0.282129	-8.53331	0.324969	-8.86753	0.565271	-10.2265	0.325001	-8.99476	0.31381	-9.62165	0.324203	-9.53708
0.282614	-6.7627	0.282637	-8.53338	0.325551	-8.87452	0.56627	-10.2267	0.325583	-8.99815	0.314373	-9.62341	0.324784	-9.53977
0.283121	-6.76332	0.283144	-8.53336	0.326134	-8.88231	0.567269	-10.2268	0.326165	-9.00154	0.314935	-9.62519	0.325364	-9.54189
0.283629	-6.76394	0.283652	-8.53393	0.326716	-8.89017	0.568268	-10.227	0.326748	-9.00493	0.315498	-9.62691	0.325945	-9.54305
0.284136	-6.76456	0.284159	-8.53507	0.327298	-8.89791	0.569267	-10.2272	0.32733	-9.00835	0.31606	-9.62844	0.326526	-9.54433
0.284643	-6.76516	0.284667	-8.53645	0.32788	-8.90576	0.570266	-10.2275	0.327912	-9.01163	0.316623	-9.63049	0.327107	-9.54574
0.285151	-6.76571	0.285174	-8.53784	0.328463	-8.91341	0.571266	-10.2273	0.328495	-9.01453	0.317185	-9.63303	0.327687	-9.54718
0.285658	-6.76624	0.285682	-8.53924	0.329045	-8.9197	0.572265	-10.2272	0.329077	-9.01832	0.317748	-9.63562	0.328268	-9.54861
0.286166	-6.76721	0.286189	-8.54062	0.329627	-8.92429	0.573264	-10.2273	0.329659	-9.0223	0.31831	-9.63822	0.328849	-9.55004
0.286673	-6.76822	0.286697	-8.54202	0.33021	-8.92909	0.574263	-10.2275	0.330242	-9.02628	0.318873	-9.64082	0.32943	-9.55147
0.287181	-6.76923	0.287204	-8.54342	0.330792	-8.9339	0.575262	-10.2281	0.330824	-9.03026	0.319435	-9.64342	0.33001	-9.55238
0.287688	-6.77023	0.287712	-8.545	0.331374	-8.93867	0.576261	-10.2289	0.331406	-9.03424	0.319998	-9.64584	0.330591	-9.55343
0.288195	-6.77124	0.288219	-8.54697	0.331957	-8.9435	0.57726	-10.2297	0.331988	-9.03814	0.32056	-9.64799	0.331172	-9.55479
0.288703	-6.77226	0.288727	-8.5492	0.332539	-8.94831	0.578259	-10.2305	0.332571	-9.04144	0.321123	-9.65024	0.331753	-9.55621
0.28921	-6.77326	0.289234	-8.55144	0.333121	-8.95277	0.579258	-10.231	0.333153	-9.04435	0.321685	-9.65262	0.332333	-9.55762
0.289718	-6.77427	0.289742	-8.55366	0.333703	-8.95621	0.580257	-10.2313	0.333735	-9.04692	0.322248	-9.65497	0.332914	-9.55904
0.290225	-6.77537	0.29025	-8.55588	0.334286	-8.95992	0.581256	-10.2317	0.334318	-9.04949	0.32281	-9.65731	0.333495	-9.56045
0.290732	-6.77651	0.290757	-8.55813	0.334868	-8.96392	0.582255	-10.2326	0.3349	-9.05205	0.323373	-9.65966	0.334076	-9.56229
0.29124	-6.77766	0.291265	-8.56022	0.33545	-8.96787	0.583254	-10.2338	0.335482	-9.05463	0.323935	-9.66199	0.334656	-9.56455
0.291747	-6.7788	0.291772	-8.56206	0.336033	-8.97184	0.584254	-10.2351	0.336065	-9.05717	0.324498	-9.66414	0.335237	-9.56741
0.292255	-6.77995	0.29228	-8.56393	0.336615	-8.9758	0.585253	-10.2361	0.336647	-9.05932	0.32506	-9.66592	0.335818	-9.57038
0.292762	-6.78109	0.292787	-8.56589	0.337197	-8.97995	0.586252	-10.2363	0.337229	-9.06112	0.325623	-9.66733	0.336399	-9.57336
0.29327	-6.78226	0.293295	-8.56778	0.337779	-8.98506	0.587251	-10.2369	0.337812	-9.06273	0.326185	-9.66874	0.336979	-9.57633
0.293777	-6.78384	0.293802	-8.56961	0.338362	-8.99061	0.58825	-10.2376	0.338394	-9.06432	0.326748	-9.67014	0.33756	-9.5793
0.294284	-6.78556	0.29431	-8.57152	0.338944	-8.99615	0.589249	-10.2384	0.338976	-9.06593	0.32731	-9.67156	0.338141	-9.58207
0.294792	-6.78748	0.294817	-8.57353	0.339526	-9.00165	0.590248	-10.2389	0.339559	-9.06753	0.327873	-9.67297	0.338722	-9.58423
0.295299	-6.78948	0.295325	-8.57561	0.340109	-9.00716	0.591247	-10.2386	0.340141	-9.06915	0.328435	-9.67429	0.339302	-9.58619
0.295807	-6.79148	0.295832	-8.57774	0.340691	-9.01269	0.592246	-10.2383	0.340723	-9.07071	0.328998	-9.67523	0.339883	-9.5881
0.296314	-6.79347	0.29634	-8.57997	0.341273	-9.01811	0.593245	-10.2382	0.341306	-9.07236	0.32956	-9.67707	0.340464	-9.59
0.296822	-6.79545	0.296847	-8.58238	0.341856	-9.02251	0.594244	-10.239	0.341888	-9.07515	0.330123	-9.67915	0.341045	-9.59191
0.297329	-6.79744	0.297355	-8.5849	0.342438	-9.02556	0.595243	-10.2403	0.34247	-9.07834	0.330685	-9.68124	0.341625	-9.59382
0.297836	-6.79901	0.297862	-8.58742	0.34302	-9.02972	0.596243	-10.2416	0.343053	-9.08155	0.331248	-9.68333	0.342206	-9.59571
0.298344	-6.80021	0.29837	-8.58995	0.343602	-9.03395	0.597242	-10.2425	0.343635	-9.08478	0.33181	-9.68545	0.342787	-9.59759
0.298851	-6.80134	0.298877	-8.59248	0.344185	-9.03824	0.598241	-10.2433	0.344217	-9.08798	0.332373	-9.68755	0.343368	-9.59956
0.299359	-6.80248	0.299385	-8.59502	0.344767	-9.04247	0.59924	-10.244	0.3448	-9.09114	0.332935	-9.68931	0.343948	-9.6018
0.299866	-6.80363	0.299892	-8.59751	0.345349	-9.04673	0.600239	-10.2447	0.345382	-9.09428	0.333498	-9.69103	0.344529	-9.6041
0.300373	-6.80478	0.3004	-8.59986	0.345932	-9.05094	0.601238	-10.2456	0.345964	-9.09773	0.334061	-9.69293	0.34511	-9.6064
0.300881	-6.80592	0.300907	-8.60222	0.346514	-9.05516	0.602237	-10.2471	0.346547	-9.10158	0.334623	-9.69501	0.345691	-9.60871
0.301388	-6.80707	0.301415	-8.60485	0.347096	-9.0593	0.603236	-10.2486	0.347129	-9.10542	0.335186	-9.6972	0.346272	-9.61101
0.301896	-6.80821	0.301923	-8.60752	0.347679	-9.06342	0.604235	-10.2503	0.347711	-9.10927	0.335748	-9.69951	0.346852	-9.61337
0.302403	-6.80933	0.30243	-8.61017	0.348261	-9.06753	0.605234	-10.2524	0.348294	-9.11311	0.336311	-9.70183	0.347433	-9.61577
0.302911	-6.81037	0.302938	-8.61281	0.348843	-9.0716	0.606233	-10.2544	0.348876	-9.11688	0.336873	-9.70416	0.348014	-9.61832
0.303418	-6.81131	0.303445	-8.61545	0.349425	-9.07568	0.607232	-10.2565	0.349458	-9.12017	0.337436	-9.70649	0.348595	-9.62096
0.303925	-6.81222	0.303953	-8.61812	0.350008	-9.07969	0.608232	-10.2588	0.350041	-9.1229	0.337998	-9.70882	0.349175	-9.62357
0.304433	-6.81313	0.30446	-8.62083	0.35059	-9.08319	0.609231	-10.2612	0.350623	-9.12558	0.338561	-9.71113	0.349756	-9.62618
0.30494	-6.81403	0.304968	-8.6237	0.351172	-9.08649	0.61023	-10.2635	0.351205	-9.12826	0.339123	-9.71344	0.350337	-9.62882
0.305448	-6.81494	0.305475	-8.62678	0.351755	-9.08995	0.611229	-10.2658	0.351788	-9.13093	0.339686	-9.71575	0.350918	-9.6314
0.305955	-6.81585	0.305983	-8.62986	0.352337	-9.09344	0.612228	-10.2671	0.35237	-9.13361	0.340248	-9.71805	0.351498	-9.6337
0.306462	-6.81658	0.30649	-8.63292	0.352919	-9.09694	0.613227	-10.2679	0.352952	-9.13631	0.340811	-9.72036	0.352079	-9.63605
0.30697	-6.81725	0.306998	-8.636	0.353501	-9.10041	0.614226	-10.2687	0.353535	-9.13904	0.341373	-9.72276	0.35266	-9.6385
0.307477	-6.81796	0.307505	-8.63909	0.354084	-9.10383	0.615225	-10.2701	0.354117	-9.14205	0.341936	-9.72551	0.353241	-9.64096
0.307985	-6.8187	0.308013	-8.64218	0.354666	-9.10692	0.616224	-10.2725	0.354699	-9.14582	0.342498	-9.72872	0.353821	-9.64343
0.308492	-6.81944	0.30852	-8.64529	0.355248	-9.10955	0.617223	-10.2752	0.355282	-9.14984	0.343061	-9.73212	0.354402	-9.6459
0.309	-6.82017	0.309028	-8.64875	0.355831	-9.11307	0.618222	-10.2777	0.355864	-9.15385	0.343623	-9.73553	0.354983	-9.64836
0.309507	-6.82091	0.309535	-8.6519	0.356413	-9.11669	0.619221	-10.2791	0.356446	-9.15789	0.344186	-9.73894	0.355564	-9.65053
0.310014	-6.82164	0.310043	-8.65482	0.356995	-9.12031	0.620221	-10.28	0.357029	-9.16192	0.344748	-9.74235	0.356144	-9.65263
0.310522	-6.82246	0.31055	-8.65766	0.357578	-9.12391	0.62122	-10.281	0.357611	-9.1657	0.345311	-9.74576	0.356725	-9.65525
0.311029	-6.82336	0.311058	-8.6605	0.35816	-9.12752	0.622219	-10.282	0.358193	-9.16873	0.345873	-9.74859	0.357306	-9.65798
0.311537	-6.82378	0.311565	-8.66335	0.358742	-9.13112	0.623218	-10.2831	0.358776	-9.17179	0.346436	-9.75101	0.357887	-9.66074
0.312044	-6.82367	0.312073	-8.66622	0.359324	-9.13457	0.624217	-10.2845	0.359358	-9.17509	0.346998	-9.75358	0.358467	-9.66348
0.312551	-6.82343	0.31258	-8.66902	0.359907	-9.13818	0.625216	-10.2858	0.35994	-9.17841	0.347561	-9.75624	0.359048	-9.66622
0.313059	-6.82318	0.313088	-8.67101	0.360489	-9.14197	0.626215	-10.2869	0.360523	-9.18172	0.348123	-9.7589	0.359629	-9.66871
0.313566	-6.82294	0.313596	-8.6717	0.361071	-9.14576	0.627214	-10.287	0.361105	-9.18503	0.348686	-9.76156	0.36021	-9.67091
0.314074	-6.82269	0.314103	-8.66961	0.361654	-9.14954	0.628213	-10.2867	0.361687	-9.18842	0.349248	-9.76422	0.36079	-9.67311
0.314581	-6.8224	0.314611	-8.66657	0.362236	-9.15333	0.629212	-10.2865	0.36227	-9.19206	0.349811	-9.76682	0.361371	-9.67534
0.315089	-6.82177	0.315118	-8.66356	0.362818	-9.15704	0.630211	-10.2861	0.362852	-9.19602	0.350373	-9.76925	0.361952	-9.67757
0.315596	-6.82138	0.315626	-8.66056	0.363401	-9.16045	0.63121	-10.2853	0.363434	-9.20003	0.350936	-9.77162	0.362533	-9.67982
0.316103	-6.82177	0.316133	-8.65753	0.363983	-9.16377	0.63221	-10.2844	0.364017	-9.20393	0.351498	-9.7741	0.363113	-9.68206
0.316611	-6.82284	0.316641	-8.65452	0.364565	-9.16722	0.633209	-10.2836	0.364599	-9.20757	0.352061	-9.77659	0.363694	-9.68424
0.317118	-6.82392	0.317148	-8.65125	0.365147	-9.17065	0.634208	-10.2829	0.365181	-9.21108	0.352623	-9.77908	0.364275	-9.68589
0.317626	-6.82499	0.317656	-8.6475	0.36573	-9.17413	0.635207	-10.2828	0.365764	-9.21477	0.353186	-9.78157	0.364856	-9.68731
0.318133	-6.82607	0.318163	-8.64806	0.366312	-9.17759	0.636206	-10.2827	0.366346	-9.21871	0.353749	-9.78407	0.365436	-9.68855
0.318641	-6.82714	0.318671	-8.65066	0.366894	-9.18106	0.637205	-10.283	0.366928	-9.22297	0.354311	-9.78677	0.366017	-9.68974
0.319148	-6.82815	0.319178	-8.65352	0.367477	-9.18452	0.638204	-10.284	0.367511	-9.22783	0.354874	-9.78985	0.366598	-9.69093
0.319655	-6.82905	0.319686	-8.65638	0.368059	-9.18815	0.639203	-10.2854	0.368093	-9.2331	0.355436	-9.79351	0.367179	-9.69212
0.320163	-6.82954	0.320193	-8.65926	0.368641	-9.19215	0.640202	-10.2867	0.368675	-9.23841	0.355999	-9.79729	0.367759	-9.69331
0.32067	-6.82946	0.320701	-8.66213	0.369224	-9.19621	0.641201	-10.2877	0.369258	-9.24372	0.356561	-9.80108	0.36834	-9.6946
0.321178	-6.82939	0.321208	-8.665	0.369806	-9.20027	0.6422	-10.2879	0.36984	-9.24903	0.357124	-9.80484	0.368921	-9.69593
0.321685	-6.82931	0.321716	-8.66757	0.370388	-9.20432	0.643199	-10.288	0.370422	-9.25436	0.357686	-9.80863	0.369502	-9.69782
0.322192	-6.82924	0.322223	-8.67031	0.37097	-9.20829	0.644199	-10.2879	0.371005	-9.25854	0.358249	-9.81239	0.370082	-9.69998
0.3227	-6.82917	0.322731	-8.67326	0.371553	-9.2118	0.645198	-10.287	0.371587	-9.26162	0.358811	-9.81529	0.370663	-9.70217
0.323207	-6.82907	0.323238	-8.67633	0.372135	-9.2143	0.646197	-10.2849	0.372169	-9.26339	0.359374	-9.81786	0.371244	-9.70436
0.323715	-6.82888	0.323746	-8.67938	0.372717	-9.21691	0.647196	-10.2829	0.372752	-9.26508	0.359936	-9.82037	0.371825	-9.70654
0.324222	-6.82844	0.324253	-8.68241	0.3733	-9.21983	0.648195	-10.281	0.373334	-9.26676	0.360499	-9.82285	0.372405	-9.70863
0.32473	-6.82864	0.324761	-8.68544	0.373882	-9.22294	0.649194	-10.28	0.373916	-9.26843	0.361061	-9.82534	0.372986	-9.71042
0.325237	-6.82913	0.325269	-8.68851	0.374464	-9.22608	0.650193	-10.2801	0.374499	-9.27012	0.361624	-9.82783	0.373567	-9.71212
0.325744	-6.8297	0.325776	-8.69137	0.375046	-9.22921	0.651192	-10.2802	0.375081	-9.27149	0.362186	-9.83034	0.374148	-9.71378
0.326252	-6.83027	0.326284	-8.69416	0.375629	-9.23235	0.652191	-10.2808	0.375663	-9.27237	0.362749	-9.83257	0.374728	-9.71546
0.326759	-6.83084	0.326791	-8.69704	0.376211	-9.23556	0.65319	-10.2804	0.376246	-9.27532	0.363311	-9.83449	0.375309	-9.7172
0.327267	-6.83141	0.327299	-8.7	0.376793	-9.23887	0.654189	-10.2797	0.376828	-9.27844	0.363874	-9.83656	0.37589	-9.71905
0.327774	-6.83198	0.327806	-8.70296	0.377376	-9.24246	0.655188	-10.2791	0.37741	-9.28155	0.364436	-9.8388	0.376471	-9.72094
0.328281	-6.83255	0.328314	-8.70594	0.377958	-9.24608	0.656187	-10.2793	0.377993	-9.28464	0.364999	-9.84101	0.377051	-9.72277
0.328789	-6.83303	0.328821	-8.70887	0.37854	-9.24969	0.657187	-10.2806	0.378575	-9.28774	0.365561	-9.84322	0.377632	-9.72451
0.329296	-6.83338	0.329329	-8.71182	0.379123	-9.2533	0.658186	-10.282	0.379157	-9.29084	0.366124	-9.84542	0.378213	-9.72647
0.329804	-6.83369	0.329836	-8.71468	0.379705	-9.25691	0.659185	-10.2832	0.379739	-9.29402	0.366686	-9.84763	0.378794	-9.7287
0.330311	-6.83399	0.330344	-8.7173	0.380287	-9.26043	0.660184	-10.284	0.380322	-9.29726	0.367249	-9.84986	0.379374	-9.73094
0.330819	-6.8343	0.330851	-8.71993	0.380869	-9.2637	0.661183	-10.2851	0.380904	-9.30053	0.367811	-9.8522	0.379955	-9.73318
0.331326	-6.83461	0.331359	-8.72262	0.381452	-9.26686	0.662182	-10.2862	0.381487	-9.30378	0.368374	-9.85476	0.380536	-9.73541
0.331833	-6.83492	0.331866	-8.72529	0.382034	-9.26997	0.663181	-10.2869	0.382069	-9.30706	0.368936	-9.85733	0.381117	-9.7376
0.332341	-6.83536	0.332374	-8.72799	0.382616	-9.27308	0.66418	-10.2873	0.382651	-9.31032	0.369499	-9.85991	0.381697	-9.7397
0.332848	-6.83587	0.332881	-8.73066	0.383199	-9.27619	0.665179	-10.2879	0.383233	-9.31361	0.370061	-9.86249	0.382278	-9.7418
0.333356	-6.83642	0.333389	-8.73333	0.383781	-9.2793	0.666178	-10.2884	0.383816	-9.31606	0.370624	-9.86508	0.382859	-9.74406
0.333863	-6.83698	0.333896	-8.73604	0.384363	-9.28241	0.667177	-10.2896	0.384398	-9.31832	0.371186	-9.86759	0.38344	-9.74635
0.33437	-6.83754	0.334404	-8.73859	0.384946	-9.28445	0.668176	-10.2898	0.38498	-9.32076	0.371749	-9.86965	0.38402	-9.74864
0.334878	-6.8381	0.334911	-8.74124	0.385528	-9.28648	0.669176	-10.29	0.385563	-9.32324	0.372311	-9.8716	0.384601	-9.75092
0.335385	-6.83866	0.335419	-8.74423	0.38611	-9.2888	0.670175	-10.2906	0.386145	-9.3257	0.372874	-9.87357	0.385182	-9.75318
0.335893	-6.83922	0.335927	-8.74748	0.386692	-9.29111	0.671174	-10.2926	0.386727	-9.32816	0.373436	-9.87552	0.385763	-9.75512
0.3364	-6.83976	0.336434	-8.75074	0.387275	-9.29342	0.672173	-10.2944	0.38731	-9.33061	0.373999	-9.87748	0.386343	-9.7567
0.336908	-6.84023	0.336942	-8.75401	0.387857	-9.29574	0.673172	-10.2963	0.387892	-9.33295	0.374562	-9.87942	0.386924	-9.75829
0.337415	-6.8409	0.337449	-8.75726	0.388439	-9.29806	0.674171	-10.2966	0.388474	-9.33493	0.375124	-9.88138	0.387505	-9.7599
0.337922	-6.84168	0.337957	-8.76051	0.389022	-9.30018	0.67517	-10.2966	0.389057	-9.33687	0.375687	-9.88309	0.388086	-9.76152
0.33843	-6.84248	0.338464	-8.76405	0.389604	-9.3021	0.676169	-10.2968	0.389639	-9.33881	0.376249	-9.88469	0.388666	-9.76314
0.338937	-6.84329	0.338972	-8.76786	0.390186	-9.30454	0.677168	-10.297	0.390221	-9.34074	0.376812	-9.88642	0.389247	-9.76475
0.339445	-6.8441	0.339479	-8.77178	0.390768	-9.30705	0.678167	-10.2986	0.390804	-9.34267	0.377374	-9.88816	0.389828	-9.76632
0.339952	-6.8449	0.339987	-8.77569	0.391351	-9.30955	0.679166	-10.3005	0.391386	-9.34461	0.377937	-9.88991	0.390409	-9.76786
0.34046	-6.84571	0.340494	-8.77956	0.391933	-9.31205	0.680165	-10.3023	0.391968	-9.34654	0.378499	-9.89166	0.39099	-9.76954
0.340967	-6.84732	0.341002	-8.78348	0.392515	-9.31456	0.681165	-10.3038	0.392551	-9.34837	0.379062	-9.89342	0.39157	-9.77138
0.341474	-6.84928	0.341509	-8.78738	0.393098	-9.31702	0.682164	-10.3046	0.393133	-9.3503	0.379624	-9.89515	0.392151	-9.77321
0.341982	-6.85139	0.342017	-8.79128	0.39368	-9.31924	0.683163	-10.3058	0.393715	-9.35232	0.380187	-9.89677	0.392732	-9.77504
0.342489	-6.85356	0.342524	-8.79576	0.394262	-9.32163	0.684162	-10.307	0.394298	-9.35435	0.380749	-9.89801	0.393313	-9.77686
0.342997	-6.85572	0.343032	-8.80237	0.394845	-9.32412	0.685161	-10.3079	0.39488	-9.35641	0.381312	-9.89907	0.393893	-9.77875
0.343504	-6.85787	0.343539	-8.81102	0.395427	-9.3266	0.68616	-10.308	0.395462	-9.35844	0.381874	-9.90013	0.394474	-9.78082
0.344011	-6.86005	0.344047	-8.82032	0.396009	-9.32909	0.687159	-10.308	0.396045	-9.36042	0.382437	-9.90118	0.395055	-9.78306
0.344519	-6.86219	0.344554	-8.82988	0.396591	-9.33157	0.688158	-10.308	0.396627	-9.36183	0.382999	-9.90224	0.395636	-9.7854
0.345026	-6.86372	0.345062	-8.83936	0.397174	-9.33406	0.689157	-10.3078	0.397209	-9.3629	0.383562	-9.90329	0.396216	-9.78775
0.345534	-6.86435	0.345569	-8.84887	0.397756	-9.33602	0.690156	-10.3075	0.397792	-9.3641	0.384124	-9.90411	0.396797	-9.7901
0.346041	-6.86487	0.346077	-8.85796	0.398338	-9.33799	0.691155	-10.3071	0.398374	-9.3653	0.384687	-9.90475	0.397378	-9.79246
0.346549	-6.86556	0.346584	-8.86657	0.398921	-9.34012	0.692154	-10.3071	0.398956	-9.3665	0.385249	-9.90571	0.397959	-9.79483
0.347056	-6.86625	0.347092	-8.87347	0.399503	-9.34227	0.693154	-10.3078	0.399539	-9.36769	0.385812	-9.90687	0.398539	-9.7969
0.347563	-6.86693	0.3476	-8.87657	0.400085	-9.34441	0.694153	-10.3083	0.400121	-9.36894	0.386374	-9.908	0.39912	-9.79856
0.348071	-6.86763	0.348107	-8.87939	0.400668	-9.34657	0.695152	-10.3089	0.400703	-9.37081	0.386937	-9.90907	0.399701	-9.80025
0.348578	-6.86832	0.348615	-8.88244	0.40125	-9.3487	0.696151	-10.3095	0.401286	-9.37397	0.387499	-9.91008	0.400282	-9.80199
0.349086	-6.86909	0.349122	-8.88559	0.401832	-9.35057	0.69715	-10.3103	0.401868	-9.37799	0.388062	-9.91112	0.400862	-9.80374
0.349593	-6.8705	0.34963	-8.88874	0.402414	-9.35221	0.698149	-10.311	0.40245	-9.38196	0.388624	-9.91226	0.401443	-9.80548
0.3501	-6.87217	0.350137	-8.89188	0.402997	-9.3542	0.699148	-10.3117	0.403033	-9.38596	0.389187	-9.91352	0.402024	-9.80722
0.350608	-6.87383	0.350645	-8.89503	0.403579	-9.35634	0.700147	-10.3119	0.403615	-9.38997	0.389749	-9.91487	0.402605	-9.80894
0.351115	-6.87546	0.351152	-8.89815	0.404161	-9.35846	0.701146	-10.3125	0.404197	-9.39395	0.390312	-9.91624	0.403185	-9.81058
0.351623	-6.8771	0.35166	-8.90098	0.404744	-9.36058	0.702145	-10.3131	0.40478	-9.39771	0.390874	-9.91762	0.403766	-9.81218
0.35213	-6.87871	0.352167	-8.90344	0.405326	-9.36268	0.703144	-10.3137	0.405362	-9.39937	0.391437	-9.919	0.404347	-9.81379
0.352638	-6.88033	0.352675	-8.9047	0.405908	-9.36477	0.704143	-10.3144	0.405944	-9.40032	0.391999	-9.92037	0.404928	-9.8154
0.353145	-6.88199	0.353182	-8.90558	0.406491	-9.36656	0.705143	-10.3153	0.406527	-9.40099	0.392562	-9.9217	0.405508	-9.81702
0.353652	-6.88314	0.35369	-8.90647	0.407073	-9.36843	0.706142	-10.3163	0.407109	-9.40165	0.393124	-9.9228	0.406089	-9.81864
0.35416	-6.8837	0.354197	-8.90736	0.407655	-9.37041	0.707141	-10.3169	0.407691	-9.40231	0.393687	-9.92413	0.40667	-9.82023
0.354667	-6.88373	0.354705	-8.90826	0.408237	-9.37238	0.70814	-10.3165	0.408274	-9.40297	0.394249	-9.9259	0.407251	-9.8216
0.355175	-6.88342	0.355212	-8.90914	0.40882	-9.37434	0.709139	-10.3158	0.408856	-9.40362	0.394812	-9.92773	0.407831	-9.82273
0.355682	-6.8831	0.35572	-8.90999	0.409402	-9.37631	0.710138	-10.3151	0.409438	-9.40429	0.395375	-9.92956	0.408412	-9.82397
0.35619	-6.88278	0.356227	-8.91067	0.409984	-9.37829	0.711137	-10.3148	0.410021	-9.40556	0.395937	-9.93139	0.408993	-9.82522
0.356697	-6.88247	0.356735	-8.91251	0.410567	-9.38037	0.712136	-10.3148	0.410603	-9.40759	0.3965	-9.93321	0.409574	-9.82647
0.357204	-6.88215	0.357242	-8.91512	0.411149	-9.38249	0.713135	-10.3148	0.411185	-9.40962	0.397062	-9.93494	0.410154	-9.82771
0.357712	-6.88191	0.35775	-8.91799	0.411731	-9.38469	0.714134	-10.3149	0.411768	-9.41165	0.397625	-9.93639	0.410735	-9.82897
0.358219	-6.88184	0.358257	-8.92086	0.412313	-9.38689	0.715133	-10.3153	0.41235	-9.41367	0.398187	-9.93762	0.411316	-9.83014
0.358727	-6.8823	0.358765	-8.92376	0.412896	-9.38909	0.716132	-10.3163	0.412932	-9.41569	0.39875	-9.93871	0.411897	-9.83113
0.359234	-6.8834	0.359273	-8.92662	0.413478	-9.39131	0.717132	-10.3173	0.413515	-9.41753	0.399312	-9.9398	0.412477	-9.83204
0.359741	-6.88449	0.35978	-8.92949	0.41406	-9.3935	0.718131	-10.3185	0.414097	-9.41916	0.399875	-9.94087	0.413058	-9.83292
0.360249	-6.8856	0.360288	-8.93226	0.414643	-9.39551	0.71913	-10.3199	0.414679	-9.42066	0.400437	-9.94197	0.413639	-9.8338
0.360756	-6.88669	0.360795	-8.93444	0.415225	-9.39729	0.720129	-10.3214	0.415262	-9.42216	0.401	-9.94305	0.41422	-9.83467
0.361264	-6.88779	0.361303	-8.93542	0.415807	-9.39917	0.721128	-10.3228	0.415844	-9.42367	0.401562	-9.94416	0.4148	-9.83555
0.361771	-6.88888	0.36181	-8.93569	0.41639	-9.40115	0.722127	-10.3241	0.416426	-9.42517	0.402125	-9.94529	0.415381	-9.83642
0.362279	-6.88996	0.362318	-8.93596	0.416972	-9.40313	0.723126	-10.3255	0.417009	-9.42666	0.402687	-9.94726	0.415962	-9.83729
0.362786	-6.89104	0.362825	-8.93623	0.417554	-9.40512	0.724125	-10.3268	0.417591	-9.42808	0.40325	-9.94932	0.416543	-9.83834
0.363293	-6.89216	0.363333	-8.9365	0.418136	-9.4071	0.725124	-10.3281	0.418173	-9.42946	0.403812	-9.95138	0.417123	-9.8396
0.363801	-6.8933	0.36384	-8.93677	0.418719	-9.40903	0.726123	-10.3286	0.418756	-9.43135	0.404375	-9.95344	0.417704	-9.84085
0.364308	-6.89444	0.364348	-8.93678	0.419301	-9.4105	0.727122	-10.3291	0.419338	-9.43347	0.404937	-9.95548	0.418285	-9.84211
0.364816	-6.89559	0.364855	-8.93641	0.419883	-9.41198	0.728121	-10.3296	0.41992	-9.43573	0.4055	-9.95747	0.418866	-9.84337
0.365323	-6.89673	0.365363	-8.93779	0.420466	-9.41382	0.72912	-10.3299	0.420503	-9.43803	0.406062	-9.95934	0.419446	-9.8446
0.36583	-6.89786	0.36587	-8.94053	0.421048	-9.41566	0.73012	-10.3301	0.421085	-9.44033	0.406625	-9.96098	0.420027	-9.84569
0.366338	-6.89887	0.366378	-8.94328	0.42163	-9.4175	0.731119	-10.3305	0.421667	-9.44264	0.407187	-9.96245	0.420608	-9.84656
0.366845	-6.89975	0.366885	-8.94605	0.422213	-9.41933	0.732118	-10.3309	0.42225	-9.44485	0.40775	-9.9639	0.421189	-9.84733
0.367353	-6.90069	0.367393	-8.9488	0.422795	-9.42116	0.733117	-10.332	0.422832	-9.44667	0.408312	-9.96533	0.421769	-9.84806
0.36786	-6.90173	0.3679	-8.95152	0.423377	-9.42286	0.734116	-10.3326	0.423414	-9.44811	0.408875	-9.96677	0.42235	-9.8488
0.368368	-6.90277	0.368408	-8.95428	0.423959	-9.42441	0.735115	-10.3332	0.423997	-9.44946	0.409437	-9.96821	0.422931	-9.84953
0.368875	-6.90382	0.368915	-8.95705	0.424542	-9.42569	0.736114	-10.3338	0.424579	-9.45081	0.41	-9.96994	0.423512	-9.85027
0.369382	-6.90485	0.369423	-8.95988	0.425124	-9.4268	0.737113	-10.3343	0.425161	-9.45217	0.410562	-9.97188	0.424092	-9.85094
0.36989	-6.90589	0.369931	-8.96275	0.425706	-9.42785	0.738112	-10.335	0.425744	-9.45352	0.411125	-9.97377	0.424673	-9.85157
0.370397	-6.90689	0.370438	-8.96565	0.426289	-9.42894	0.739111	-10.3356	0.426326	-9.45483	0.411687	-9.97565	0.425254	-9.85238
0.370905	-6.90779	0.370946	-8.96852	0.426871	-9.4301	0.74011	-10.3359	0.426908	-9.45601	0.41225	-9.97753	0.425835	-9.85334
0.371412	-6.90847	0.371453	-8.97139	0.427453	-9.43126	0.741109	-10.3359	0.427491	-9.45783	0.412812	-9.9794	0.426415	-9.85429
0.371919	-6.90883	0.371961	-8.97428	0.428035	-9.43229	0.742109	-10.3361	0.428073	-9.45976	0.413375	-9.98126	0.426996	-9.85519
0.372427	-6.90918	0.372468	-8.97715	0.428618	-9.43345	0.743108	-10.3362	0.428655	-9.46171	0.413938	-9.98296	0.427577	-9.85605
0.372934	-6.90954	0.372976	-8.97945	0.4292	-9.43509	0.744107	-10.3363	0.429238	-9.46367	0.4145	-9.98426	0.428158	-9.85687
0.373442	-6.9099	0.373483	-8.98139	0.429782	-9.43689	0.745106	-10.3365	0.42982	-9.46562	0.415063	-9.98521	0.428738	-9.85762
0.373949	-6.91025	0.373991	-8.9834	0.430365	-9.43869	0.746105	-10.3366	0.430402	-9.46756	0.415625	-9.98584	0.429319	-9.85833
0.374457	-6.91061	0.374498	-8.9856	0.430947	-9.44049	0.747104	-10.3368	0.430984	-9.46875	0.416188	-9.98642	0.4299	-9.85937
0.374964	-6.91084	0.375006	-8.9878	0.431529	-9.44229	0.748103	-10.3369	0.431567	-9.46988	0.41675	-9.98702	0.430481	-9.8604
0.375471	-6.91087	0.375513	-8.99001	0.432112	-9.44386	0.749102	-10.337	0.432149	-9.47108	0.417313	-9.9876	0.431061	-9.86143
0.375979	-6.91142	0.376021	-8.9922	0.432694	-9.44526	0.750101	-10.3371	0.432731	-9.47228	0.417875	-9.98819	0.431642	-9.86247
0.376486	-6.91202	0.376528	-8.99441	0.433276	-9.44657	0.7511	-10.3372	0.433314	-9.47348	0.418438	-9.98874	0.432223	-9.8635
0.376994	-6.91265	0.377036	-8.99649	0.433858	-9.44787	0.752099	-10.3372	0.433896	-9.47469	0.419	-9.98922	0.432804	-9.86454
0.377501	-6.91331	0.377543	-8.99846	0.434441	-9.44917	0.753098	-10.3371	0.434478	-9.47589	0.419563	-9.99008	0.433384	-9.86555
0.378009	-6.914	0.378051	-9.00049	0.435023	-9.45046	0.754098	-10.3369	0.435061	-9.47773	0.420125	-9.99117	0.433965	-9.86651
0.378516	-6.91469	0.378558	-9.00271	0.435605	-9.45176	0.755097	-10.3366	0.435643	-9.4801	0.420688	-9.99227	0.434546	-9.86745
0.379023	-6.91538	0.379066	-9.00496	0.436188	-9.45301	0.756096	-10.3362	0.436225	-9.4828	0.42125	-9.99335	0.435127	-9.86838
0.379531	-6.91612	0.379573	-9.00722	0.43677	-9.45416	0.757095	-10.3357	0.436808	-9.4855	0.421813	-9.99445	0.435707	-9.86931
0.380038	-6.91688	0.380081	-9.00943	0.437352	-9.45574	0.758094	-10.3352	0.43739	-9.48821	0.422375	-9.99553	0.436288	-9.87024
0.380546	-6.91766	0.380588	-9.01166	0.437935	-9.45776	0.759093	-10.3354	0.437972	-9.49095	0.422938	-9.99592	0.436869	-9.87117
0.381053	-6.91844	0.381096	-9.014	0.438517	-9.45986	0.760092	-10.3357	0.438555	-9.49365	0.4235	-9.9962	0.43745	-9.87197
0.38156	-6.91923	0.381604	-9.01713	0.439099	-9.46197	0.761091	-10.336	0.439137	-9.49586	0.424063	-9.99663	0.438031	-9.87267
0.382068	-6.92001	0.382111	-9.02101	0.439681	-9.46409	0.76209	-10.3363	0.439719	-9.49723	0.424625	-9.99711	0.438611	-9.87324
0.382575	-6.9208	0.382619	-9.02471	0.440264	-9.46618	0.763089	-10.3367	0.440302	-9.49788	0.425188	-9.99758	0.439192	-9.87381
0.383083	-6.92158	0.383126	-9.02833	0.440846	-9.46821	0.764088	-10.3373	0.440884	-9.49837	0.42575	-9.99805	0.439773	-9.87438
0.38359	-6.92268	0.383634	-9.03193	0.441428	-9.47025	0.765087	-10.338	0.441466	-9.49886	0.426313	-9.99852	0.440354	-9.87495
0.384098	-6.9242	0.384141	-9.03555	0.442011	-9.47237	0.766087	-10.3384	0.442049	-9.49935	0.426875	-9.99912	0.440934	-9.87552
0.384605	-6.9258	0.384649	-9.03919	0.442593	-9.47449	0.767086	-10.338	0.442631	-9.49984	0.427438	-9.99991	0.441515	-9.87615
0.385112	-6.92735	0.385156	-9.04281	0.443175	-9.47664	0.768085	-10.3376	0.443213	-9.50034	0.428	-10.0005	0.442096	-9.87683
0.38562	-6.92891	0.385664	-9.04572	0.443758	-9.47876	0.769084	-10.3371	0.443796	-9.50096	0.428563	-10.0009	0.442677	-9.87808
0.386127	-6.93047	0.386171	-9.04777	0.44434	-9.48089	0.770083	-10.3369	0.444378	-9.50219	0.429125	-10.0013	0.443257	-9.87933
0.386635	-6.93201	0.386679	-9.04982	0.444922	-9.48294	0.771082	-10.3372	0.44496	-9.50386	0.429688	-10.0017	0.443838	-9.88058
0.387142	-6.93357	0.387186	-9.05235	0.445504	-9.48487	0.772081	-10.3376	0.445543	-9.50558	0.43025	-10.0021	0.444419	-9.88183
0.387649	-6.93503	0.387694	-9.0549	0.446087	-9.48679	0.77308	-10.3379	0.446125	-9.50728	0.430813	-10.0025	0.445	-9.88308
0.388157	-6.93575	0.388201	-9.05743	0.446669	-9.48869	0.774079	-10.3382	0.446707	-9.50901	0.431375	-10.0025	0.44558	-9.88424
0.388664	-6.9363	0.388709	-9.05995	0.447251	-9.4906	0.775078	-10.3383	0.44729	-9.51073	0.431938	-10.0022	0.446161	-9.88506
0.389172	-6.93696	0.389216	-9.06249	0.447834	-9.4925	0.776077	-10.3384	0.447872	-9.5119	0.4325	-10.0022	0.446742	-9.88561
0.389679	-6.93761	0.389724	-9.06534	0.448416	-9.4944	0.777076	-10.3387	0.448454	-9.51292	0.433063	-10.0025	0.447323	-9.8859
0.390187	-6.93827	0.390231	-9.06911	0.448998	-9.49628	0.778076	-10.3391	0.449037	-9.514	0.433625	-10.0028	0.447903	-9.88619
0.390694	-6.93893	0.390739	-9.07422	0.44958	-9.49782	0.779075	-10.3394	0.449619	-9.5151	0.434188	-10.0031	0.448484	-9.88648
0.391201	-6.93958	0.391246	-9.07969	0.450163	-9.49919	0.780074	-10.3397	0.450201	-9.51619	0.434751	-10.0035	0.449065	-9.88676
0.391709	-6.94024	0.391754	-9.08509	0.450745	-9.50043	0.781073	-10.3401	0.450784	-9.51728	0.435313	-10.0038	0.449646	-9.88706
0.392216	-6.94086	0.392261	-9.09053	0.451327	-9.50164	0.782072	-10.3404	0.451366	-9.51837	0.435876	-10.0044	0.450226	-9.88748
0.392724	-6.94165	0.392769	-9.09595	0.45191	-9.50284	0.783071	-10.3407	0.451948	-9.51982	0.436438	-10.0052	0.450807	-9.88797
0.393231	-6.94271	0.393277	-9.1014	0.452492	-9.50405	0.78407	-10.341	0.452531	-9.52163	0.437001	-10.0066	0.451388	-9.88846
0.393739	-6.94394	0.393784	-9.10685	0.453074	-9.50527	0.785069	-10.3414	0.453113	-9.52383	0.437563	-10.0081	0.451969	-9.88895
0.394246	-6.94515	0.394292	-9.11134	0.453657	-9.50671	0.786068	-10.3418	0.453695	-9.52613	0.438126	-10.0096	0.452549	-9.88944
0.394753	-6.94638	0.394799	-9.11352	0.454239	-9.50829	0.787067	-10.3422	0.454278	-9.52846	0.438688	-10.0111	0.45313	-9.88993
0.395261	-6.9476	0.395307	-9.11557	0.454821	-9.51002	0.788066	-10.3422	0.45486	-9.53077	0.439251	-10.0127	0.453711	-9.89042
0.395768	-6.94882	0.395814	-9.11757	0.455403	-9.51178	0.789065	-10.3422	0.455442	-9.53311	0.439813	-10.0141	0.454292	-9.89075
0.396276	-6.94997	0.396322	-9.11958	0.455986	-9.51355	0.790065	-10.3423	0.456025	-9.53545	0.440376	-10.0156	0.454872	-9.89084
0.396783	-6.95085	0.396829	-9.12159	0.456568	-9.51531	0.791064	-10.3423	0.456607	-9.53701	0.440938	-10.0168	0.455453	-9.89105
0.39729	-6.95125	0.397337	-9.1236	0.45715	-9.51707	0.792063	-10.3431	0.457189	-9.53854	0.441501	-10.0179	0.456034	-9.89128
0.397798	-6.9512	0.397844	-9.12562	0.457733	-9.51864	0.793062	-10.3442	0.457772	-9.54009	0.442063	-10.019	0.456615	-9.89152
0.398305	-6.95116	0.398352	-9.12762	0.458315	-9.51965	0.794061	-10.3454	0.458354	-9.54161	0.442626	-10.0201	0.457195	-9.89176
0.398813	-6.95111	0.398859	-9.12953	0.458897	-9.52087	0.79506	-10.3463	0.458936	-9.54315	0.443188	-10.0212	0.457776	-9.89199
0.39932	-6.95106	0.399367	-9.13125	0.45948	-9.5222	0.796059	-10.3459	0.459519	-9.54468	0.443751	-10.0223	0.458357	-9.89222
0.399828	-6.95101	0.399874	-9.13272	0.460062	-9.52354	0.797058	-10.3446	0.460101	-9.54621	0.444313	-10.0236	0.458938	-9.89216
0.400335	-6.95103	0.400382	-9.13413	0.460644	-9.52489	0.798057	-10.3433	0.460683	-9.54762	0.444876	-10.0252	0.459518	-9.89234
0.400842	-6.95128	0.400889	-9.13555	0.461226	-9.52624	0.799056	-10.3421	0.461266	-9.54896	0.445438	-10.0268	0.460099	-9.89277
0.40135	-6.95189	0.401397	-9.13703	0.461809	-9.52759	0.800055	-10.3424	0.461848	-9.54999	0.446001	-10.0286	0.46068	-9.89321
0.401857	-6.95278	0.401904	-9.1386	0.462391	-9.52899	0.801054	-10.3432	0.46243	-9.55102	0.446563	-10.0304	0.461261	-9.89364
0.402365	-6.95368	0.402412	-9.1402	0.462973	-9.53036	0.802054	-10.344	0.463013	-9.55206	0.447126	-10.0322	0.461841	-9.89407
0.402872	-6.95457	0.402919	-9.14163	0.463556	-9.53167	0.803053	-10.3448	0.463595	-9.5531	0.447688	-10.034	0.462422	-9.8945
0.403379	-6.95547	0.403427	-9.1429	0.464138	-9.53299	0.804052	-10.3451	0.464177	-9.55414	0.448251	-10.0358	0.463003	-9.89498
0.403887	-6.95637	0.403934	-9.14439	0.46472	-9.5343	0.805051	-10.3455	0.46476	-9.555	0.448813	-10.0372	0.463584	-9.89549
0.404394	-6.95726	0.404442	-9.14614	0.465302	-9.53562	0.80605	-10.3459	0.465342	-9.5556	0.449376	-10.0384	0.464164	-9.89596
0.404902	-6.95783	0.40495	-9.14789	0.465885	-9.53692	0.807049	-10.3464	0.465924	-9.5567	0.449938	-10.0397	0.464745	-9.89644
0.405409	-6.95801	0.405457	-9.14963	0.466467	-9.5377	0.808048	-10.347	0.466507	-9.55795	0.450501	-10.041	0.465326	-9.89691
0.405917	-6.95806	0.405965	-9.15138	0.467049	-9.53809	0.809047	-10.3476	0.467089	-9.55917	0.451063	-10.0422	0.465907	-9.89739
0.406424	-6.95807	0.406472	-9.15311	0.467632	-9.53847	0.810046	-10.3482	0.467671	-9.5604	0.451626	-10.0435	0.466487	-9.89786
0.406931	-6.95808	0.40698	-9.15484	0.468214	-9.53886	0.811045	-10.3486	0.468254	-9.56163	0.452188	-10.0448	0.467068	-9.8984
0.407439	-6.95809	0.407487	-9.15634	0.468796	-9.53925	0.812044	-10.3489	0.468836	-9.56287	0.452751	-10.0461	0.467649	-9.89905
0.407946	-6.9581	0.407995	-9.15781	0.469379	-9.53964	0.813043	-10.3492	0.469418	-9.56479	0.453313	-10.0471	0.46823	-9.8998
0.408454	-6.95811	0.408502	-9.15939	0.469961	-9.54003	0.814043	-10.3495	0.470001	-9.56673	0.453876	-10.0482	0.46881	-9.90056
0.408961	-6.95811	0.40901	-9.16098	0.470543	-9.5404	0.815042	-10.35	0.470583	-9.56855	0.454439	-10.0495	0.469391	-9.90132
0.409468	-6.95812	0.409517	-9.16257	0.471125	-9.54068	0.816041	-10.3506	0.471165	-9.57028	0.455001	-10.0508	0.469972	-9.90207
0.409976	-6.95821	0.410025	-9.16416	0.471708	-9.54142	0.81704	-10.3512	0.471748	-9.57192	0.455564	-10.0521	0.470553	-9.90284
0.410483	-6.9585	0.410532	-9.16575	0.47229	-9.54233	0.818039	-10.3512	0.47233	-9.57358	0.456126	-10.0535	0.471133	-9.90358
0.410991	-6.95878	0.41104	-9.16734	0.472872	-9.54323	0.819038	-10.3507	0.472912	-9.57533	0.456689	-10.0548	0.471714	-9.90376
0.411498	-6.95906	0.411547	-9.1691	0.473455	-9.54414	0.820037	-10.3503	0.473495	-9.57676	0.457251	-10.0564	0.472295	-9.90373
0.412006	-6.95935	0.412055	-9.17096	0.474037	-9.54506	0.821036	-10.3504	0.474077	-9.57773	0.457814	-10.0582	0.472876	-9.90349
0.412513	-6.95963	0.412562	-9.17277	0.474619	-9.54597	0.822035	-10.3516	0.474659	-9.57867	0.458376	-10.0598	0.473456	-9.90325
0.41302	-6.95994	0.41307	-9.17451	0.475202	-9.54689	0.823034	-10.353	0.475242	-9.57967	0.458939	-10.0612	0.474037	-9.90302
0.413528	-6.96031	0.413577	-9.17623	0.475784	-9.54779	0.824033	-10.3545	0.475824	-9.58068	0.459501	-10.0626	0.474618	-9.90278
0.414035	-6.96079	0.414085	-9.17798	0.476366	-9.54868	0.825032	-10.3547	0.476406	-9.58168	0.460064	-10.064	0.475199	-9.90255
0.414543	-6.96141	0.414592	-9.17971	0.476948	-9.54954	0.826032	-10.3548	0.476989	-9.58269	0.460626	-10.0654	0.475779	-9.90258
0.41505	-6.96206	0.4151	-9.18145	0.477531	-9.55042	0.827031	-10.355	0.477571	-9.58367	0.461189	-10.0666	0.47636	-9.90298
0.415558	-6.96271	0.415607	-9.18283	0.478113	-9.55126	0.82803	-10.3552	0.478153	-9.5846	0.461751	-10.0675	0.476941	-9.9038
0.416065	-6.96335	0.416115	-9.18376	0.478695	-9.55204	0.829029	-10.3558	0.478736	-9.5858	0.462314	-10.0681	0.477522	-9.90461
0.416572	-6.964	0.416623	-9.18467	0.479278	-9.5529	0.830028	-10.3566	0.479318	-9.58732	0.462876	-10.0688	0.478102	-9.90543
0.41708	-6.96465	0.41713	-9.18601	0.47986	-9.55392	0.831027	-10.3574	0.4799	-9.5889	0.463439	-10.0698	0.478683	-9.90625
0.417587	-6.96521	0.417638	-9.18736	0.480442	-9.55527	0.832026	-10.3581	0.480483	-9.59049	0.464001	-10.0707	0.479264	-9.90706
0.418095	-6.96563	0.418145	-9.1887	0.481025	-9.55682	0.833025	-10.3584	0.481065	-9.59207	0.464564	-10.0716	0.479845	-9.90788
0.418602	-6.96613	0.418653	-9.19005	0.481607	-9.55837	0.834024	-10.3587	0.481647	-9.59366	0.465126	-10.0726	0.480425	-9.90864
0.419109	-6.96673	0.41916	-9.1914	0.482189	-9.55992	0.835023	-10.3589	0.48223	-9.59499	0.465689	-10.0735	0.481006	-9.90971
0.419617	-6.96733	0.419668	-9.19272	0.482771	-9.56146	0.836022	-10.3593	0.482812	-9.59604	0.466251	-10.0737	0.481587	-9.91087
0.420124	-6.96793	0.420175	-9.19383	0.483354	-9.563	0.837021	-10.3598	0.483394	-9.59689	0.466814	-10.0739	0.482168	-9.9121
0.420632	-6.96853	0.420683	-9.19474	0.483936	-9.56444	0.838021	-10.3602	0.483976	-9.59769	0.467376	-10.0746	0.482749	-9.91339
0.421139	-6.96913	0.42119	-9.19565	0.484518	-9.56569	0.83902	-10.3607	0.484559	-9.59849	0.467939	-10.0753	0.483329	-9.91472
0.421647	-6.9696	0.421698	-9.19655	0.485101	-9.56681	0.840019	-10.3608	0.485141	-9.59928	0.468501	-10.0759	0.48391	-9.91604
0.422154	-6.96975	0.422205	-9.19747	0.485683	-9.56792	0.841018	-10.361	0.485723	-9.60008	0.469064	-10.0766	0.484491	-9.9173
0.422661	-6.96958	0.422713	-9.19836	0.486265	-9.56903	0.842017	-10.3612	0.486306	-9.60087	0.469626	-10.0773	0.485072	-9.91817
0.423169	-6.96902	0.42322	-9.19927	0.486847	-9.57013	0.843016	-10.3617	0.486888	-9.60167	0.470189	-10.0781	0.485652	-9.91834
0.423676	-6.96847	0.423728	-9.20017	0.48743	-9.57124	0.844015	-10.3622	0.48747	-9.60227	0.470751	-10.0792	0.486233	-9.91822
0.424184	-6.96792	0.424235	-9.20114	0.488012	-9.57215	0.845014	-10.3626	0.488053	-9.60278	0.471314	-10.08	0.486814	-9.9181
0.424691	-6.96736	0.424743	-9.20219	0.488594	-9.57297	0.846013	-10.363	0.488635	-9.60329	0.471876	-10.0805	0.487395	-9.91799
0.425198	-6.96681	0.42525	-9.2032	0.489177	-9.57404	0.847012	-10.3632	0.489217	-9.6038	0.472439	-10.081	0.487975	-9.91787
0.425706	-6.96635	0.425758	-9.20416	0.489759	-9.57523	0.848011	-10.363	0.4898	-9.60431	0.473001	-10.0816	0.488556	-9.91759
0.426213	-6.96623	0.426265	-9.20513	0.490341	-9.57643	0.84901	-10.3629	0.490382	-9.60484	0.473564	-10.0821	0.489137	-9.91711
0.426721	-6.9667	0.426773	-9.20609	0.490924	-9.57763	0.85001	-10.3627	0.490964	-9.60558	0.474126	-10.0826	0.489718	-9.91696
0.427228	-6.96713	0.427281	-9.20705	0.491506	-9.57883	0.851009	-10.3622	0.491547	-9.60667	0.474689	-10.083	0.490298	-9.91706
0.427736	-6.96755	0.427788	-9.20801	0.492088	-9.58006	0.852008	-10.3623	0.492129	-9.60798	0.475252	-10.0835	0.490879	-9.91716
0.428243	-6.96796	0.428296	-9.20905	0.49267	-9.58133	0.853007	-10.3624	0.492711	-9.60934	0.475814	-10.0842	0.49146	-9.91725
0.42875	-6.96835	0.428803	-9.21024	0.493253	-9.58291	0.854006	-10.3625	0.493294	-9.6107	0.476377	-10.0851	0.492041	-9.91735
0.429258	-6.96873	0.429311	-9.2116	0.493835	-9.58465	0.855005	-10.362	0.493876	-9.61206	0.476939	-10.0859	0.492621	-9.91745
0.429765	-6.96909	0.429818	-9.21316	0.494417	-9.5864	0.856004	-10.3613	0.494458	-9.61342	0.477502	-10.0868	0.493202	-9.91758
0.430273	-6.96947	0.430326	-9.21471	0.495	-9.58815	0.857003	-10.3605	0.495041	-9.61441	0.478064	-10.0876	0.493783	-9.91792
0.43078	-6.96954	0.430833	-9.21627	0.495582	-9.58989	0.858002	-10.3599	0.495623	-9.61523	0.478627	-10.0884	0.494364	-9.91844
0.431287	-6.96945	0.431341	-9.21784	0.496164	-9.59164	0.859001	-10.3604	0.496205	-9.61612	0.479189	-10.0892	0.494944	-9.91899
0.431795	-6.96924	0.431848	-9.2194	0.496747	-9.59334	0.86	-10.3611	0.496788	-9.61704	0.479752	-10.0898	0.495525	-9.91954
0.432302	-6.96893	0.432356	-9.2209	0.497329	-9.59497	0.860999	-10.3618	0.49737	-9.61795	0.480314	-10.0903	0.496106	-9.92009
0.43281	-6.96862	0.432863	-9.22218	0.497911	-9.59656	0.861998	-10.3624	0.497952	-9.61886	0.480877	-10.0908	0.496687	-9.92065
0.433317	-6.96831	0.433371	-9.22313	0.498493	-9.59813	0.862998	-10.363	0.498535	-9.61978	0.481439	-10.0912	0.497267	-9.92115
0.433825	-6.968	0.433878	-9.22436	0.499076	-9.5997	0.863997	-10.3635	0.499117	-9.62073	0.482002	-10.0917	0.497848	-9.92165
0.434332	-6.96769	0.434386	-9.22567	0.499658	-9.60126	0.864996	-10.364	0.499699	-9.62176	0.482564	-10.0922	0.498429	-9.92222
0.434839	-6.96745	0.434893	-9.22698	0.50024	-9.60283	0.865995	-10.3643	0.500282	-9.62291	0.483127	-10.0926	0.49901	-9.92281
0.435347	-6.96728	0.435401	-9.22829	0.500823	-9.60407	0.866994	-10.3644	0.500864	-9.62407	0.483689	-10.0928	0.49959	-9.92339
0.435854	-6.96723	0.435908	-9.2296	0.501405	-9.60506	0.867993	-10.3644	0.501446	-9.62523	0.484252	-10.0929	0.500171	-9.92398
0.436362	-6.96732	0.436416	-9.23091	0.501987	-9.60608	0.868992	-10.3648	0.502029	-9.62639	0.484814	-10.0931	0.500752	-9.92457
0.436869	-6.96742	0.436923	-9.23217	0.502569	-9.60714	0.869991	-10.3656	0.502611	-9.62755	0.485377	-10.0933	0.501333	-9.92528
0.437377	-6.96753	0.437431	-9.23328	0.503152	-9.60819	0.87099	-10.3664	0.503193	-9.6287	0.485939	-10.0934	0.501913	-9.92622
0.437884	-6.96764	0.437938	-9.23424	0.503734	-9.60925	0.871989	-10.3673	0.503776	-9.62972	0.486502	-10.0936	0.502494	-9.9273
0.438391	-6.96775	0.438446	-9.23506	0.504316	-9.61031	0.872988	-10.3683	0.504358	-9.63059	0.487064	-10.0938	0.503075	-9.9284
0.438899	-6.96782	0.438954	-9.23588	0.504899	-9.61138	0.873987	-10.3694	0.50494	-9.63141	0.487627	-10.0942	0.503656	-9.9295
0.439406	-6.96774	0.439461	-9.2367	0.505481	-9.61248	0.874987	-10.3704	0.505523	-9.63222	0.488189	-10.0951	0.504236	-9.93061
0.439914	-6.96765	0.439969	-9.23752	0.506063	-9.61377	0.875986	-10.3712	0.506105	-9.63304	0.488752	-10.0962	0.504817	-9.93172
0.440421	-6.96778	0.440476	-9.23833	0.506646	-9.61518	0.876985	-10.3714	0.506687	-9.63385	0.489314	-10.0975	0.505398	-9.93276
0.440928	-6.96804	0.440984	-9.23918	0.507228	-9.61662	0.877984	-10.3713	0.50727	-9.63466	0.489877	-10.0987	0.505979	-9.9335
0.441436	-6.96831	0.441491	-9.2401	0.50781	-9.61806	0.878983	-10.3713	0.507852	-9.6351	0.490439	-10.1	0.506559	-9.93388
0.441943	-6.96857	0.441999	-9.24111	0.508392	-9.6195	0.879982	-10.3716	0.508434	-9.63522	0.491002	-10.1013	0.50714	-9.9341
0.442451	-6.96884	0.442506	-9.243	0.508975	-9.62094	0.880981	-10.3722	0.509017	-9.63519	0.491564	-10.1024	0.507721	-9.93429
0.442958	-6.9691	0.443014	-9.24489	0.509557	-9.62208	0.88198	-10.3727	0.509599	-9.63514	0.492127	-10.1034	0.508302	-9.93447
0.443466	-6.96927	0.443521	-9.24679	0.510139	-9.62325	0.882979	-10.3732	0.510181	-9.63508	0.492689	-10.1041	0.508882	-9.93466
0.443973	-6.96935	0.444029	-9.24868	0.510722	-9.6247	0.883978	-10.3728	0.510764	-9.63503	0.493252	-10.1047	0.509463	-9.93485
0.44448	-6.9694	0.444536	-9.25057	0.511304	-9.62625	0.884977	-10.3719	0.511346	-9.63498	0.493814	-10.1053	0.510044	-9.93478
0.444988	-6.96944	0.445044	-9.25245	0.511886	-9.6278	0.885976	-10.371	0.511928	-9.63502	0.494377	-10.1058	0.510625	-9.93459
0.445495	-6.96948	0.445551	-9.25419	0.512469	-9.62935	0.886976	-10.37	0.512511	-9.63526	0.49494	-10.1064	0.511205	-9.9345
0.446003	-6.96952	0.446059	-9.25536	0.513051	-9.6309	0.887975	-10.3693	0.513093	-9.63577	0.495502	-10.107	0.511786	-9.93447
0.44651	-6.96956	0.446566	-9.25655	0.513633	-9.6326	0.888974	-10.3688	0.513675	-9.63633	0.496065	-10.1076	0.512367	-9.93444
0.447017	-6.9696	0.447074	-9.25775	0.514215	-9.63437	0.889973	-10.3682	0.514258	-9.6369	0.496627	-10.1077	0.512948	-9.93441
0.447525	-6.96959	0.447581	-9.25896	0.514798	-9.63575	0.890972	-10.3678	0.51484	-9.63746	0.49719	-10.1078	0.513528	-9.93438
0.448032	-6.96949	0.448089	-9.26017	0.51538	-9.637	0.891971	-10.3684	0.515422	-9.63803	0.497752	-10.1078	0.514109	-9.93467
0.44854	-6.96919	0.448596	-9.26139	0.515962	-9.63825	0.89297	-10.3693	0.516005	-9.6386	0.498315	-10.1078	0.51469	-9.93562
0.449047	-6.96839	0.449104	-9.2626	0.516545	-9.63949	0.893969	-10.3702	0.516587	-9.63939	0.498877	-10.1078	0.515271	-9.93668
0.449555	-6.96753	0.449611	-9.2638	0.517127	-9.64074	0.894968	-10.3709	0.517169	-9.6403	0.49944	-10.1078	0.515851	-9.93761
0.450062	-6.96668	0.450119	-9.26502	0.517709	-9.64187	0.895967	-10.3716	0.517752	-9.64127	0.500002	-10.1078	0.516432	-9.93855
0.450569	-6.96582	0.450627	-9.26624	0.518292	-9.64272	0.896966	-10.3723	0.518334	-9.64224	0.500565	-10.1082	0.517013	-9.93949
0.451077	-6.96495	0.451134	-9.26747	0.518874	-9.64323	0.897965	-10.3731	0.518916	-9.64322	0.501127	-10.1089	0.517594	-9.94042
0.451584	-6.96415	0.451642	-9.2687	0.519456	-9.6436	0.898965	-10.3735	0.519499	-9.64419	0.50169	-10.11	0.518174	-9.94132
0.452092	-6.96353	0.452149	-9.26994	0.520038	-9.64396	0.899964	-10.3732	0.520081	-9.64516	0.502252	-10.1112	0.518755	-9.94178
0.452599	-6.96322	0.452657	-9.27115	0.520621	-9.64432	0.900963	-10.3728	0.520663	-9.64583	0.502815	-10.1125	0.519336	-9.94222
0.453106	-6.96312	0.453164	-9.2723	0.521203	-9.64467	0.901962	-10.3725	0.521246	-9.64627	0.503377	-10.1137	0.519917	-9.94286
0.453614	-6.96316	0.453672	-9.2734	0.521785	-9.64503	0.902961	-10.3724	0.521828	-9.6466	0.50394	-10.1149	0.520497	-9.94354
0.454121	-6.9632	0.454179	-9.27453	0.522368	-9.64504	0.90396	-10.3723	0.52241	-9.64692	0.504502	-10.116	0.521078	-9.94421
0.454629	-6.96324	0.454687	-9.27574	0.52295	-9.64511	0.904959	-10.3723	0.522993	-9.64723	0.505065	-10.1169	0.521659	-9.94488
0.455136	-6.96328	0.455194	-9.27723	0.523532	-9.6455	0.905958	-10.3726	0.523575	-9.64755	0.505627	-10.1175	0.52224	-9.94556
0.455644	-6.96332	0.455702	-9.27912	0.524114	-9.64596	0.906957	-10.3742	0.524157	-9.64785	0.50619	-10.1178	0.52282	-9.94603
0.456151	-6.96338	0.456209	-9.28101	0.524697	-9.64643	0.907956	-10.376	0.52474	-9.64809	0.506752	-10.1182	0.523401	-9.94631
0.456658	-6.96349	0.456717	-9.2829	0.525279	-9.64689	0.908955	-10.3778	0.525322	-9.64823	0.507315	-10.1185	0.523982	-9.94653
0.457166	-6.9637	0.457224	-9.2848	0.525861	-9.64736	0.909954	-10.3797	0.525904	-9.64839	0.507877	-10.1189	0.524563	-9.94675
0.457673	-6.96414	0.457732	-9.2867	0.526444	-9.64789	0.910954	-10.3816	0.526487	-9.64858	0.50844	-10.1192	0.525143	-9.94696
0.458181	-6.96457	0.458239	-9.28857	0.527026	-9.64846	0.911953	-10.3834	0.527069	-9.64879	0.509002	-10.1197	0.525724	-9.94718
0.458688	-6.96501	0.458747	-9.2903	0.527608	-9.64906	0.912952	-10.3851	0.527651	-9.64899	0.509565	-10.1203	0.526305	-9.94739
0.459196	-6.96544	0.459254	-9.29188	0.528191	-9.64965	0.913951	-10.3863	0.528234	-9.6492	0.510127	-10.1211	0.526886	-9.94757
0.459703	-6.96587	0.459762	-9.29338	0.528773	-9.65025	0.91495	-10.3873	0.528816	-9.6494	0.51069	-10.1219	0.527466	-9.94773
0.46021	-6.96634	0.460269	-9.29484	0.529355	-9.65085	0.915949	-10.3882	0.529398	-9.64953	0.511252	-10.1228	0.528047	-9.9481
0.460718	-6.96691	0.460777	-9.29629	0.529937	-9.65145	0.916948	-10.3886	0.529981	-9.64971	0.511815	-10.1236	0.528628	-9.9486
0.461225	-6.96763	0.461284	-9.29776	0.53052	-9.65202	0.917947	-10.3884	0.530563	-9.65004	0.512377	-10.1245	0.529209	-9.9491
0.461733	-6.96811	0.461792	-9.29921	0.531102	-9.65251	0.918946	-10.3881	0.531145	-9.65041	0.51294	-10.1254	0.529789	-9.94959
0.46224	-6.9686	0.4623	-9.30067	0.531684	-9.65276	0.919945	-10.3878	0.531727	-9.65079	0.513502	-10.1262	0.53037	-9.95009
0.462747	-6.96908	0.462807	-9.30197	0.532267	-9.65288	0.920944	-10.3876	0.53231	-9.65117	0.514065	-10.127	0.530951	-9.95058
0.463255	-6.96956	0.463315	-9.30305	0.532849	-9.65297	0.921943	-10.3875	0.532892	-9.65155	0.514628	-10.1276	0.531532	-9.95102
0.463762	-6.97004	0.463822	-9.30406	0.533431	-9.65307	0.922943	-10.3875	0.533475	-9.65198	0.51519	-10.1282	0.532112	-9.95149
0.46427	-6.97053	0.46433	-9.305	0.534014	-9.65318	0.923942	-10.3878	0.534057	-9.65252	0.515753	-10.1287	0.532693	-9.95201
0.464777	-6.97097	0.464837	-9.30593	0.534596	-9.65328	0.924941	-10.3888	0.534639	-9.65316	0.516315	-10.1293	0.533274	-9.95253
0.465285	-6.97122	0.465345	-9.30687	0.535178	-9.65327	0.92594	-10.3899	0.535221	-9.65384	0.516878	-10.1299	0.533855	-9.95302
0.465792	-6.97144	0.465852	-9.30781	0.53576	-9.65313	0.926939	-10.3909	0.535804	-9.65453	0.51744	-10.1302	0.534436	-9.95349
0.466299	-6.97166	0.46636	-9.30874	0.536343	-9.6531	0.927938	-10.392	0.536386	-9.65521	0.518003	-10.1302	0.535016	-9.95395
0.466807	-6.97187	0.466867	-9.30974	0.536925	-9.6532	0.928937	-10.3933	0.536968	-9.6559	0.518565	-10.1306	0.535597	-9.95451
0.467314	-6.97208	0.467375	-9.31087	0.537507	-9.6533	0.929936	-10.3948	0.537551	-9.65662	0.519128	-10.1313	0.536178	-9.95529
0.467822	-6.9723	0.467882	-9.31216	0.53809	-9.6534	0.930935	-10.3961	0.538133	-9.65742	0.51969	-10.1319	0.536758	-9.95599
0.468329	-6.97252	0.46839	-9.31379	0.538672	-9.6535	0.931934	-10.3963	0.538715	-9.65824	0.520253	-10.1326	0.537339	-9.95655
0.468836	-6.97269	0.468897	-9.31546	0.539254	-9.65351	0.932933	-10.3962	0.539298	-9.65905	0.520815	-10.1333	0.53792	-9.95711
0.469344	-6.97263	0.469405	-9.31713	0.539837	-9.65326	0.933932	-10.3961	0.53988	-9.65986	0.521378	-10.134	0.538501	-9.95767
0.469851	-6.97241	0.469912	-9.31881	0.540419	-9.65321	0.934932	-10.396	0.540462	-9.66066	0.52194	-10.1347	0.539082	-9.95823
0.470359	-6.97222	0.47042	-9.32048	0.541001	-9.65361	0.935931	-10.3959	0.541045	-9.66147	0.522503	-10.1355	0.539662	-9.95875
0.470866	-6.97203	0.470927	-9.32216	0.541583	-9.65401	0.93693	-10.3956	0.541627	-9.66226	0.523065	-10.1361	0.540243	-9.95915
0.471374	-6.97185	0.471435	-9.32355	0.542166	-9.65442	0.937929	-10.3953	0.542209	-9.6629	0.523628	-10.1365	0.540824	-9.95968
0.471881	-6.97167	0.471942	-9.32438	0.542748	-9.65482	0.938928	-10.3954	0.542792	-9.66354	0.52419	-10.1369	0.541405	-9.96085
0.472388	-6.97148	0.47245	-9.32538	0.54333	-9.65525	0.939927	-10.3952	0.543374	-9.66438	0.524753	-10.1373	0.541985	-9.96201
0.472896	-6.9713	0.472957	-9.32658	0.543913	-9.65594	0.940926	-10.395	0.543956	-9.66528	0.525315	-10.1377	0.542566	-9.96318
0.473403	-6.97113	0.473465	-9.32777	0.544495	-9.65682	0.941925	-10.3948	0.544539	-9.66619	0.525878	-10.1381	0.543147	-9.96435
0.473911	-6.97096	0.473973	-9.32897	0.545077	-9.65753	0.942924	-10.3951	0.545121	-9.66711	0.52644	-10.1386	0.543728	-9.96553
0.474418	-6.97107	0.47448	-9.33017	0.545659	-9.65818	0.943923	-10.3961	0.545703	-9.66801	0.527003	-10.1391	0.544308	-9.96679
0.474926	-6.97121	0.474988	-9.33138	0.546242	-9.65882	0.944922	-10.3972	0.546286	-9.66887	0.527565	-10.1392	0.544889	-9.96815
0.475433	-6.97136	0.475495	-9.33257	0.546824	-9.65946	0.945921	-10.3982	0.546868	-9.66956	0.528128	-10.1394	0.54547	-9.969
0.47594	-6.9715	0.476003	-9.33373	0.547406	-9.66011	0.946921	-10.3987	0.54745	-9.6699	0.52869	-10.1396	0.546051	-9.96972
0.476448	-6.97165	0.47651	-9.33489	0.547989	-9.6609	0.94792	-10.3991	0.548033	-9.67003	0.529253	-10.1398	0.546631	-9.97044
0.476955	-6.97179	0.477018	-9.33606	0.548571	-9.6619	0.948919	-10.3995	0.548615	-9.67016	0.529815	-10.14	0.547212	-9.97116
0.477463	-6.97194	0.477525	-9.33723	0.549153	-9.663	0.949918	-10.3999	0.549197	-9.67029	0.530378	-10.1399	0.547793	-9.97189
0.47797	-6.97271	0.478033	-9.33841	0.549736	-9.66412	0.950917	-10.4006	0.54978	-9.67042	0.53094	-10.1395	0.548374	-9.97253
0.478477	-6.9733	0.47854	-9.33958	0.550318	-9.66525	0.951916	-10.4013	0.550362	-9.67057	0.531503	-10.1392	0.548954	-9.97282
0.478985	-6.97371	0.479048	-9.34076	0.5509	-9.66638	0.952915	-10.4019	0.550944	-9.67078	0.532065	-10.1389	0.549535	-9.97279
0.479492	-6.97407	0.479555	-9.34193	0.551482	-9.6675	0.953914	-10.402	0.551527	-9.67132	0.532628	-10.1387	0.550116	-9.97259
0.48	-6.97442	0.480063	-9.3431	0.552065	-9.66851	0.954913	-10.4018	0.552109	-9.67208	0.53319	-10.1385	0.550697	-9.97238
0.480507	-6.97478	0.48057	-9.34425	0.552647	-9.66924	0.955912	-10.4016	0.552691	-9.67285	0.533753	-10.1383	0.551277	-9.97218
0.481015	-6.97514	0.481078	-9.3456	0.553229	-9.66988	0.956911	-10.4013	0.553274	-9.67362	0.534316	-10.138	0.551858	-9.97197
0.481522	-6.97549	0.481585	-9.34697	0.553812	-9.67061	0.95791	-10.4011	0.553856	-9.67438	0.534878	-10.1381	0.552439	-9.97177
0.482029	-6.97562	0.482093	-9.34835	0.554394	-9.67135	0.95891	-10.401	0.554438	-9.67515	0.535441	-10.1383	0.55302	-9.97161
0.482537	-6.97569	0.4826	-9.34973	0.554976	-9.67209	0.959909	-10.4009	0.555021	-9.67587	0.536003	-10.1386	0.5536	-9.97165
0.483044	-6.97586	0.483108	-9.3511	0.555559	-9.67283	0.960908	-10.401	0.555603	-9.6765	0.536566	-10.1389	0.554181	-9.97204
0.483552	-6.97614	0.483615	-9.35248	0.556141	-9.67357	0.961907	-10.4013	0.556185	-9.67706	0.537128	-10.1393	0.554762	-9.97243
0.484059	-6.97642	0.484123	-9.3538	0.556723	-9.6743	0.962906	-10.4017	0.556768	-9.6776	0.537691	-10.1396	0.555343	-9.97281
0.484566	-6.97673	0.484631	-9.35463	0.557305	-9.67508	0.963905	-10.4021	0.55735	-9.67814	0.538253	-10.14	0.555923	-9.9732
0.485074	-6.97704	0.485138	-9.3556	0.557888	-9.67595	0.964904	-10.4027	0.557932	-9.67869	0.538816	-10.1403	0.556504	-9.97356
0.485581	-6.97736	0.485646	-9.35667	0.55847	-9.67685	0.965903	-10.403	0.558515	-9.67923	0.539378	-10.1404	0.557085	-9.9738
0.486089	-6.97762	0.486153	-9.35774	0.559052	-9.67776	0.966902	-10.4032	0.559097	-9.67965	0.539941	-10.1406	0.557666	-9.97379
0.486596	-6.97774	0.486661	-9.35881	0.559635	-9.67867	0.967901	-10.403	0.559679	-9.68004	0.540503	-10.1408	0.558246	-9.9739
0.487104	-6.97767	0.487168	-9.35988	0.560217	-9.67958	0.9689	-10.4029	0.560262	-9.68065	0.541066	-10.141	0.558827	-9.97401
0.487611	-6.9774	0.487676	-9.36094	0.560799	-9.68062	0.969899	-10.4032	0.560844	-9.68138	0.541628	-10.1412	0.559408	-9.97413
0.488118	-6.97707	0.488183	-9.36202	0.561382	-9.68182	0.970898	-10.4036	0.561426	-9.68211	0.542191	-10.1414	0.559989	-9.97424
0.488626	-6.97674	0.488691	-9.3632	0.561964	-9.68302	0.971898	-10.4043	0.562009	-9.68283	0.542753	-10.1417	0.560569	-9.97436
0.489133	-6.97641	0.489198	-9.36443	0.562546	-9.68416	0.972897	-10.4046	0.562591	-9.68356	0.543316	-10.1421	0.56115	-9.97445
0.489641	-6.97609	0.489706	-9.36563	0.563128	-9.6853	0.973896	-10.4047	0.563173	-9.68425	0.543878	-10.1426	0.561731	-9.97444
0.490148	-6.97576	0.490213	-9.36684	0.563711	-9.68644	0.974895	-10.4049	0.563756	-9.68485	0.544441	-10.143	0.562312	-9.97433
0.490655	-6.97551	0.490721	-9.36804	0.564293	-9.68758	0.975894	-10.4049	0.564338	-9.68542	0.545003	-10.1435	0.562892	-9.97416
0.491163	-6.97543	0.491228	-9.36924	0.564875	-9.68867	0.976893	-10.4048	0.56492	-9.68599	0.545566	-10.144	0.563473	-9.97399
0.49167	-6.97539	0.491736	-9.37044	0.565458	-9.68959	0.977892	-10.4047	0.565503	-9.68656	0.546128	-10.1444	0.564054	-9.97383
0.492178	-6.97539	0.492243	-9.37165	0.56604	-9.69052	0.978891	-10.4047	0.566085	-9.68714	0.546691	-10.1449	0.564635	-9.97366
0.492685	-6.9754	0.492751	-9.37288	0.566622	-9.69153	0.97989	-10.4047	0.566667	-9.68771	0.547253	-10.1453	0.565215	-9.97353
0.493193	-6.9754	0.493258	-9.3742	0.567204	-9.69255	0.980889	-10.4046	0.56725	-9.68828	0.547816	-10.1451	0.565796	-9.97361
0.4937	-6.9754	0.493766	-9.3754	0.567787	-9.69358	0.981888	-10.4045	0.567832	-9.68889	0.548378	-10.1449	0.566377	-9.97407
0.494207	-6.9754	0.494273	-9.37657	0.568369	-9.6946	0.982887	-10.4043	0.568414	-9.6892	0.548941	-10.1447	0.566958	-9.97494
0.494715	-6.97541	0.494781	-9.37774	0.568951	-9.69563	0.983887	-10.4036	0.568997	-9.6892	0.549503	-10.1446	0.567538	-9.97581
0.495222	-6.97542	0.495288	-9.37891	0.569534	-9.69616	0.984886	-10.4027	0.569579	-9.68912	0.550066	-10.1445	0.568119	-9.97669
0.49573	-6.97547	0.495796	-9.38008	0.570116	-9.69646	0.985885	-10.4019	0.570161	-9.68904	0.550628	-10.1444	0.5687	-9.97757
0.496237	-6.97565	0.496304	-9.38126	0.570698	-9.69686	0.986884	-10.4014	0.570744	-9.68896	0.551191	-10.1443	0.569281	-9.97842
0.496745	-6.97583	0.496811	-9.38242	0.571281	-9.6973	0.987883	-10.4018	0.571326	-9.68888	0.551753	-10.1443	0.569861	-9.97907
0.497252	-6.97601	0.497319	-9.38319	0.571863	-9.69773	0.988882	-10.4026	0.571908	-9.68862	0.552316	-10.1445	0.570442	-9.979
0.497759	-6.97619	0.497826	-9.38403	0.572445	-9.69817	0.989881	-10.4034	0.572491	-9.68829	0.552878	-10.1448	0.571023	-9.97882
0.498267	-6.97637	0.498334	-9.38497	0.573027	-9.6986	0.99088	-10.4043	0.573073	-9.68816	0.553441	-10.1452	0.571604	-9.97862
0.498774	-6.97655	0.498841	-9.38593	0.57361	-9.69915	0.991879	-10.405	0.573655	-9.68812	0.554003	-10.1456	0.572184	-9.97841
0.499282	-6.9767	0.499349	-9.38689	0.574192	-9.69992	0.992878	-10.4057	0.574238	-9.68808	0.554566	-10.146	0.572765	-9.97821
0.499789	-6.97684	0.499856	-9.38784	0.574774	-9.70087	0.993877	-10.4057	0.57482	-9.68804	0.555129	-10.1464	0.573346	-9.97801
0.500296	-6.97736	0.500364	-9.3888	0.575357	-9.70189	0.994877	-10.4048	0.575402	-9.688	0.555691	-10.1468	0.573927	-9.97791
0.500804	-6.97791	0.500871	-9.38976	0.575939	-9.70291	0.995876	-10.4038	0.575985	-9.6881	0.556254	-10.1473	0.574507	-9.97833
0.501311	-6.97847	0.501379	-9.39051	0.576521	-9.70393	0.996875	-10.4027	0.576567	-9.6886	0.556816	-10.148	0.575088	-9.97873
0.501819	-6.97903	0.501886	-9.39109	0.577103	-9.70495	0.997874	-10.4022	0.577149	-9.68958	0.557379	-10.1488	0.575669	-9.97893
0.502326	-6.97959	0.502394	-9.39163	0.577686	-9.70596	0.998873	-10.402	0.577732	-9.69068	0.557941	-10.1497	0.57625	-9.97914
0.502834	-6.98014	0.502901	-9.39216	0.578268	-9.70695	0.999872	-10.4019	0.578314	-9.69171	0.558504	-10.1505	0.576831	-9.97934
0.503341	-6.98065	0.503409	-9.39269	0.57885	-9.70811	1.00087	-10.4019	0.578896	-9.69273	0.559066	-10.1514	0.577411	-9.97954
0.503848	-6.98091	0.503916	-9.39323	0.579433	-9.7094	1.00187	-10.4025	0.579479	-9.69378	0.559629	-10.1522	0.577992	-9.97978
0.504356	-6.9811	0.504424	-9.39376	0.580015	-9.7107	1.00287	-10.4037	0.580061	-9.69489	0.560191	-10.1531	0.578573	-9.98026
0.504863	-6.98125	0.504931	-9.39429	0.580597	-9.71199	1.00387	-10.4049	0.580643	-9.6959	0.560754	-10.1538	0.579153	-9.98088
0.505371	-6.98139	0.505439	-9.39482	0.58118	-9.71329	1.00487	-10.4063	0.581226	-9.69659	0.561316	-10.1544	0.579734	-9.98135
0.505878	-6.98153	0.505946	-9.39532	0.581762	-9.71458	1.00587	-10.4072	0.581808	-9.69742	0.561879	-10.1551	0.580315	-9.98181
0.506386	-6.98168	0.506454	-9.39613	0.582344	-9.71578	1.00687	-10.4078	0.58239	-9.69829	0.562441	-10.1557	0.580896	-9.98227
0.506893	-6.98182	0.506962	-9.39706	0.582926	-9.71676	1.00786	-10.4085	0.582973	-9.69915	0.563004	-10.1564	0.581477	-9.98274
0.5074	-6.98201	0.507469	-9.39797	0.583509	-9.7176	1.00886	-10.4098	0.583555	-9.70001	0.563566	-10.1571	0.582057	-9.98318
0.507908	-6.98245	0.507977	-9.39889	0.584091	-9.71841	1.00986	-10.4115	0.584137	-9.70087	0.564129	-10.1577	0.582638	-9.98346
0.508415	-6.98305	0.508484	-9.39988	0.584673	-9.71919	1.01086	-10.4132	0.584719	-9.70177	0.564691	-10.1583	0.583219	-9.98338
0.508923	-6.98345	0.508992	-9.4009	0.585256	-9.71993	1.01186	-10.4143	0.585302	-9.70272	0.565254	-10.1588	0.5838	-9.98334
0.50943	-6.98381	0.509499	-9.40193	0.585838	-9.72064	1.01286	-10.4141	0.585884	-9.70361	0.565816	-10.1591	0.58438	-9.98332
0.509937	-6.98417	0.510007	-9.40289	0.58642	-9.72132	1.01386	-10.4134	0.586466	-9.70439	0.566379	-10.1594	0.584961	-9.98329
0.510445	-6.98454	0.510514	-9.40372	0.587003	-9.72196	1.01486	-10.4127	0.587049	-9.70518	0.566941	-10.1596	0.585542	-9.98327
0.510952	-6.9849	0.511022	-9.40452	0.587585	-9.7226	1.01586	-10.4125	0.587631	-9.70597	0.567504	-10.1598	0.586123	-9.98324
0.51146	-6.98524	0.511529	-9.40533	0.588167	-9.72328	1.01686	-10.4127	0.588213	-9.70676	0.568066	-10.16	0.586703	-9.9832
0.511967	-6.9855	0.512037	-9.40614	0.588749	-9.72396	1.01785	-10.413	0.588796	-9.70748	0.568629	-10.1602	0.587284	-9.98305
0.512474	-6.98552	0.512544	-9.40695	0.589332	-9.72464	1.01885	-10.4133	0.589378	-9.70798	0.569191	-10.1604	0.587865	-9.98296
0.512982	-6.98527	0.513052	-9.40776	0.589914	-9.72532	1.01985	-10.4138	0.58996	-9.7083	0.569754	-10.1605	0.588446	-9.98294
0.513489	-6.9849	0.513559	-9.40857	0.590496	-9.72601	1.02085	-10.414	0.590543	-9.70864	0.570316	-10.1606	0.589026	-9.98292
0.513997	-6.98452	0.514067	-9.40933	0.591079	-9.72676	1.02185	-10.4142	0.591125	-9.70899	0.570879	-10.1607	0.589607	-9.98291
0.514504	-6.98413	0.514574	-9.40999	0.591661	-9.72749	1.02285	-10.4143	0.591707	-9.70933	0.571441	-10.1609	0.590188	-9.98289
0.515012	-6.98374	0.515082	-9.41055	0.592243	-9.72802	1.02385	-10.4144	0.59229	-9.70968	0.572004	-10.161	0.590769	-9.98287
0.515519	-6.98336	0.515589	-9.41107	0.592826	-9.72855	1.02485	-10.4147	0.592872	-9.71002	0.572566	-10.1611	0.591349	-9.98293
0.516026	-6.98297	0.516097	-9.41159	0.593408	-9.72908	1.02585	-10.415	0.593454	-9.71037	0.573129	-10.1613	0.59193	-9.98307
0.516534	-6.98281	0.516604	-9.41211	0.59399	-9.72962	1.02685	-10.4148	0.594037	-9.71068	0.573691	-10.1614	0.592511	-9.98313
0.517041	-6.98302	0.517112	-9.41262	0.594572	-9.73015	1.02785	-10.4146	0.594619	-9.71095	0.574254	-10.1615	0.593092	-9.98318
0.517549	-6.98355	0.517619	-9.41314	0.595155	-9.73062	1.02885	-10.4146	0.595201	-9.7112	0.574817	-10.1615	0.593672	-9.98322
0.518056	-6.98421	0.518127	-9.41366	0.595737	-9.73073	1.02984	-10.4147	0.595784	-9.71144	0.575379	-10.1614	0.594253	-9.98327
0.518564	-6.98486	0.518635	-9.41418	0.596319	-9.73019	1.03084	-10.4153	0.596366	-9.71169	0.575942	-10.1614	0.594834	-9.98331
0.519071	-6.98552	0.519142	-9.41474	0.596902	-9.72932	1.03184	-10.416	0.596948	-9.71194	0.576504	-10.1613	0.595415	-9.9832
0.519578	-6.98618	0.51965	-9.41566	0.597484	-9.72845	1.03284	-10.4165	0.597531	-9.71236	0.577067	-10.1613	0.595995	-9.98267
0.520086	-6.98684	0.520157	-9.41666	0.598066	-9.72758	1.03384	-10.417	0.598113	-9.71321	0.577629	-10.1612	0.596576	-9.98213
0.520593	-6.98744	0.520665	-9.41767	0.598648	-9.72671	1.03484	-10.4169	0.598695	-9.71437	0.578192	-10.161	0.597157	-9.98169
0.521101	-6.98799	0.521172	-9.41868	0.599231	-9.72578	1.03584	-10.4163	0.599278	-9.71569	0.578754	-10.1613	0.597738	-9.98128
0.521608	-6.98832	0.52168	-9.41969	0.599813	-9.72485	1.03684	-10.4155	0.59986	-9.71702	0.579317	-10.1618	0.598318	-9.98086
0.522115	-6.98855	0.522187	-9.4207	0.600395	-9.72443	1.03784	-10.4151	0.600442	-9.71834	0.579879	-10.1623	0.598899	-9.98045
0.522623	-6.98878	0.522695	-9.42174	0.600978	-9.72464	1.03884	-10.4154	0.601025	-9.71967	0.580442	-10.1628	0.59948	-9.98003
0.52313	-6.98901	0.523202	-9.42286	0.60156	-9.72485	1.03984	-10.4161	0.601607	-9.72092	0.581004	-10.1633	0.600061	-9.97973
0.523638	-6.98923	0.52371	-9.42366	0.602142	-9.72507	1.04083	-10.417	0.602189	-9.72196	0.581567	-10.1638	0.600641	-9.97951
0.524145	-6.98946	0.524217	-9.42414	0.602725	-9.72528	1.04183	-10.4176	0.602772	-9.72273	0.582129	-10.1643	0.601222	-9.97947
0.524653	-6.98966	0.524725	-9.4246	0.603307	-9.72545	1.04283	-10.4179	0.603354	-9.72333	0.582692	-10.1648	0.601803	-9.97948
0.52516	-6.98975	0.525232	-9.42505	0.603889	-9.72551	1.04383	-10.4182	0.603936	-9.72393	0.583254	-10.1654	0.602384	-9.97949
0.525667	-6.98971	0.52574	-9.42551	0.604471	-9.72552	1.04483	-10.4185	0.604519	-9.72453	0.583817	-10.1661	0.602964	-9.97949
0.526175	-6.98958	0.526247	-9.42597	0.605054	-9.72566	1.04583	-10.4193	0.605101	-9.72513	0.584379	-10.1667	0.603545	-9.9795
0.526682	-6.9894	0.526755	-9.42639	0.605636	-9.72581	1.04683	-10.4204	0.605683	-9.72571	0.584942	-10.1674	0.604126	-9.97962
0.52719	-6.98921	0.527262	-9.42671	0.606218	-9.72596	1.04783	-10.4217	0.606266	-9.72606	0.585504	-10.168	0.604707	-9.97994
0.527697	-6.98903	0.52777	-9.42706	0.606801	-9.72611	1.04883	-10.4227	0.606848	-9.72613	0.586067	-10.1686	0.605287	-9.98039
0.528205	-6.98885	0.528277	-9.42788	0.607383	-9.72625	1.04983	-10.4232	0.60743	-9.72621	0.586629	-10.1692	0.605868	-9.98088
0.528712	-6.98867	0.528785	-9.42876	0.607965	-9.72625	1.05082	-10.4232	0.608013	-9.72631	0.587192	-10.1694	0.606449	-9.98138
0.529219	-6.98818	0.529293	-9.42964	0.608548	-9.72608	1.05182	-10.4233	0.608595	-9.7264	0.587754	-10.1693	0.60703	-9.98187
0.529727	-6.98767	0.5298	-9.43052	0.60913	-9.72604	1.05282	-10.4228	0.609177	-9.72649	0.588317	-10.1692	0.60761	-9.98236
0.530234	-6.98736	0.530308	-9.43139	0.609712	-9.72608	1.05382	-10.4227	0.60976	-9.72658	0.588879	-10.1691	0.608191	-9.98287
0.530742	-6.98723	0.530815	-9.43227	0.610294	-9.72612	1.05482	-10.4227	0.610342	-9.72659	0.589442	-10.169	0.608772	-9.98353
0.531249	-6.98709	0.531323	-9.43315	0.610877	-9.72616	1.05582	-10.4227	0.610924	-9.72652	0.590004	-10.1689	0.609353	-9.98425
0.531756	-6.98696	0.53183	-9.43406	0.611459	-9.7262	1.05682	-10.423	0.611507	-9.72658	0.590567	-10.1688	0.609933	-9.98499
0.532264	-6.98682	0.532338	-9.43493	0.612041	-9.72632	1.05782	-10.4233	0.612089	-9.72679	0.591129	-10.1688	0.610514	-9.98574
0.532771	-6.98669	0.532845	-9.43578	0.612624	-9.72662	1.05882	-10.4235	0.612671	-9.727	0.591692	-10.1689	0.611095	-9.98649
0.533279	-6.9866	0.533353	-9.43663	0.613206	-9.72704	1.05982	-10.424	0.613254	-9.72721	0.592254	-10.1691	0.611676	-9.98724
0.533786	-6.98656	0.53386	-9.43748	0.613788	-9.7275	1.06082	-10.4247	0.613836	-9.72742	0.592817	-10.1692	0.612256	-9.988
0.534294	-6.98636	0.534368	-9.43833	0.614371	-9.72796	1.06181	-10.4253	0.614418	-9.72767	0.593379	-10.1694	0.612837	-9.98871
0.534801	-6.98598	0.534875	-9.43919	0.614953	-9.72842	1.06281	-10.4259	0.615001	-9.72803	0.593942	-10.1696	0.613418	-9.9894
0.535308	-6.98559	0.535383	-9.44003	0.615535	-9.72888	1.06381	-10.426	0.615583	-9.7285	0.594504	-10.1698	0.613999	-9.98999
0.535816	-6.98523	0.53589	-9.44035	0.616117	-9.72932	1.06481	-10.4262	0.616165	-9.72901	0.595067	-10.1701	0.614579	-9.99056
0.536323	-6.98488	0.536398	-9.44084	0.6167	-9.72975	1.06581	-10.4265	0.616748	-9.72954	0.59563	-10.1703	0.61516	-9.99113
0.536831	-6.98454	0.536905	-9.44165	0.617282	-9.73014	1.06681	-10.4269	0.61733	-9.73007	0.596192	-10.1702	0.615741	-9.99169
0.537338	-6.9842	0.537413	-9.44258	0.617864	-9.7305	1.06781	-10.4275	0.617912	-9.73059	0.596755	-10.1701	0.616322	-9.99226
0.537845	-6.98389	0.53792	-9.4435	0.618447	-9.73083	1.06881	-10.4283	0.618495	-9.73112	0.597317	-10.1701	0.616902	-9.99278
0.538353	-6.98377	0.538428	-9.44443	0.619029	-9.73116	1.06981	-10.4291	0.619077	-9.73163	0.59788	-10.17	0.617483	-9.99322
0.53886	-6.98386	0.538935	-9.44537	0.619611	-9.7315	1.07081	-10.4297	0.619659	-9.73193	0.598442	-10.1699	0.618064	-9.99359
0.539368	-6.98402	0.539443	-9.44628	0.620193	-9.73183	1.07181	-10.4295	0.620242	-9.73184	0.599005	-10.1698	0.618645	-9.99395
0.539875	-6.98419	0.53995	-9.44721	0.620776	-9.73227	1.07281	-10.429	0.620824	-9.73156	0.599567	-10.1698	0.619225	-9.9943
0.540383	-6.98437	0.540458	-9.44814	0.621358	-9.73288	1.0738	-10.4284	0.621406	-9.73128	0.60013	-10.1704	0.619806	-9.99465
0.54089	-6.98454	0.540965	-9.44906	0.62194	-9.73355	1.0748	-10.4284	0.621989	-9.73099	0.600692	-10.1711	0.620387	-9.99501
0.541397	-6.98471	0.541473	-9.44998	0.622523	-9.73431	1.0758	-10.4286	0.622571	-9.73071	0.601255	-10.1719	0.620968	-9.99536
0.541905	-6.98493	0.541981	-9.4509	0.623105	-9.73507	1.0768	-10.4289	0.623153	-9.73045	0.601817	-10.1726	0.621548	-9.99579
0.542412	-6.98543	0.542488	-9.45182	0.623687	-9.73582	1.0778	-10.4292	0.623736	-9.73027	0.60238	-10.1734	0.622129	-9.99639
0.54292	-6.98594	0.542996	-9.45273	0.62427	-9.73658	1.0788	-10.4292	0.624318	-9.73027	0.602942	-10.1742	0.62271	-9.99735
0.543427	-6.98622	0.543503	-9.45365	0.624852	-9.73762	1.0798	-10.4295	0.6249	-9.73039	0.603505	-10.1752	0.623291	-9.99843
0.543934	-6.98646	0.544011	-9.45459	0.625434	-9.7393	1.0808	-10.4301	0.625483	-9.73051	0.604067	-10.1762	0.623872	-9.9995
0.544442	-6.9867	0.544518	-9.45555	0.626016	-9.74126	1.0818	-10.4308	0.626065	-9.73063	0.60463	-10.1769	0.624452	-10.0006
0.544949	-6.98695	0.545026	-9.45636	0.626599	-9.74321	1.0828	-10.4313	0.626647	-9.73075	0.605192	-10.1774	0.625033	-10.0016
0.545457	-6.98719	0.545533	-9.45704	0.627181	-9.74516	1.0838	-10.4314	0.62723	-9.73081	0.605755	-10.1779	0.625614	-10.0026
0.545964	-6.98738	0.546041	-9.45768	0.627763	-9.74711	1.08479	-10.4315	0.627812	-9.73068	0.606317	-10.1784	0.626194	-10.0035
0.546472	-6.98726	0.546548	-9.45831	0.628346	-9.74907	1.08579	-10.4319	0.628394	-9.73059	0.60688	-10.179	0.626775	-10.004
0.546979	-6.98677	0.547056	-9.45895	0.628928	-9.75086	1.08679	-10.433	0.628977	-9.73068	0.607442	-10.1795	0.627356	-10.0044
0.547486	-6.98648	0.547563	-9.4596	0.62951	-9.75202	1.08779	-10.4345	0.629559	-9.73079	0.608005	-10.1794	0.627937	-10.0049
0.547994	-6.98624	0.548071	-9.46023	0.630093	-9.75273	1.08879	-10.436	0.630141	-9.7309	0.608567	-10.1792	0.628518	-10.0053
0.548501	-6.98601	0.548578	-9.46055	0.630675	-9.75363	1.08979	-10.4369	0.630724	-9.731	0.60913	-10.1792	0.629098	-10.0058
0.549009	-6.98579	0.549086	-9.46086	0.631257	-9.75463	1.09079	-10.4372	0.631306	-9.7311	0.609692	-10.1793	0.629679	-10.0062
0.549516	-6.98556	0.549593	-9.46134	0.631839	-9.75563	1.09179	-10.4374	0.631888	-9.7313	0.610255	-10.1794	0.63026	-10.0064
0.550023	-6.98534	0.550101	-9.46193	0.632422	-9.75663	1.09279	-10.4375	0.63247	-9.73158	0.610817	-10.1795	0.630841	-10.0065
0.550531	-6.98514	0.550608	-9.46252	0.633004	-9.75763	1.09379	-10.4378	0.633053	-9.73169	0.61138	-10.1796	0.631421	-10.0066
0.551038	-6.98524	0.551116	-9.46311	0.633586	-9.75856	1.09478	-10.4383	0.633635	-9.73167	0.611942	-10.1796	0.632002	-10.0066
0.551546	-6.98532	0.551623	-9.46371	0.634169	-9.7593	1.09578	-10.439	0.634218	-9.73166	0.612505	-10.1795	0.632583	-10.0066
0.552053	-6.98538	0.552131	-9.4643	0.634751	-9.75965	1.09678	-10.44	0.6348	-9.73165	0.613067	-10.1794	0.633164	-10.0066
0.552561	-6.98543	0.552639	-9.46518	0.635333	-9.75966	1.09778	-10.441	0.635382	-9.73164	0.61363	-10.1794	0.633744	-10.0067
0.553068	-6.98548	0.553146	-9.46631	0.635916	-9.75967	1.09878	-10.4418	0.635965	-9.73163	0.614192	-10.1794	0.634325	-10.0066
0.553575	-6.98554	0.553654	-9.46719	0.636498	-9.75967	1.09978	-10.4425	0.636547	-9.73163	0.614755	-10.1794	0.634906	-10.0065
0.554083	-6.98559	0.554161	-9.46779	0.63708	-9.75968	1.10078	-10.4431	0.637129	-9.73189	0.615318	-10.1793	0.635487	-10.0065
0.55459	-6.98564	0.554669	-9.46839	0.637662	-9.75963	1.10178	-10.4434	0.637711	-9.73257	0.61588	-10.1794	0.636067	-10.0065
0.555098	-6.98583	0.555176	-9.46899	0.638245	-9.75946	1.10278	-10.4436	0.638294	-9.73324	0.616443	-10.1797	0.636648	-10.0065
0.555605	-6.98607	0.555684	-9.46959	0.638827	-9.75949	1.10378	-10.4434	0.638876	-9.73392	0.617005	-10.1802	0.637229	-10.0065
0.556113	-6.98608	0.556191	-9.47019	0.639409	-9.75991	1.10478	-10.4429	0.639458	-9.73459	0.617568	-10.1805	0.63781	-10.0065
0.55662	-6.98597	0.556699	-9.47068	0.639992	-9.7604	1.10577	-10.4425	0.640041	-9.73525	0.61813	-10.1807	0.63839	-10.0064
0.557127	-6.98587	0.557206	-9.47079	0.640574	-9.76092	1.10677	-10.4422	0.640623	-9.73581	0.618693	-10.1809	0.638971	-10.0064
0.557635	-6.98576	0.557714	-9.47106	0.641156	-9.76146	1.10777	-10.4423	0.641205	-9.73603	0.619255	-10.1811	0.639552	-10.0061
0.558142	-6.98565	0.558221	-9.47168	0.641738	-9.762	1.10877	-10.4432	0.641788	-9.73577	0.619818	-10.1813	0.640133	-10.0057
0.55865	-6.98555	0.558729	-9.4724	0.642321	-9.76252	1.10977	-10.4445	0.64237	-9.73545	0.62038	-10.1814	0.640713	-10.0052
0.559157	-6.9853	0.559236	-9.47311	0.642903	-9.76295	1.11077	-10.4458	0.642952	-9.73513	0.620943	-10.1814	0.641294	-10.0048
0.559664	-6.98478	0.559744	-9.4738	0.643485	-9.76333	1.11177	-10.4461	0.643535	-9.73481	0.621505	-10.1815	0.641875	-10.0044
0.560172	-6.98424	0.560251	-9.47445	0.644068	-9.76361	1.11277	-10.4456	0.644117	-9.73449	0.622068	-10.1817	0.642456	-10.004
0.560679	-6.98373	0.560759	-9.47507	0.64465	-9.76388	1.11377	-10.4449	0.644699	-9.73416	0.62263	-10.182	0.643036	-10.0036
0.561187	-6.98324	0.561266	-9.47572	0.645232	-9.76415	1.11477	-10.4445	0.645282	-9.7338	0.623193	-10.1822	0.643617	-10.0033
0.561694	-6.98274	0.561774	-9.47643	0.645815	-9.76442	1.11576	-10.4442	0.645864	-9.73359	0.623755	-10.1825	0.644198	-10.0034
0.562202	-6.98225	0.562281	-9.47728	0.646397	-9.7647	1.11677	-10.4439	0.646446	-9.73347	0.624318	-10.1827	0.644779	-10.0039
0.562709	-6.98176	0.562789	-9.47822	0.646979	-9.765	1.11776	-10.4435	0.647029	-9.73336	0.62488	-10.1832	0.645359	-10.0045
0.563216	-6.98126	0.563296	-9.47917	0.647561	-9.76535	1.11876	-10.4428	0.647611	-9.73325	0.625443	-10.1839	0.64594	-10.005
0.563724	-6.98105	0.563804	-9.48012	0.648144	-9.76571	1.11976	-10.4425	0.648193	-9.73313	0.626005	-10.1848	0.646521	-10.0056
0.564231	-6.98098	0.564312	-9.48108	0.648726	-9.76607	1.12076	-10.4424	0.648776	-9.7331	0.626568	-10.1857	0.647102	-10.0061
0.564739	-6.98097	0.564819	-9.48203	0.649308	-9.76644	1.12176	-10.4424	0.649358	-9.73348	0.62713	-10.1866	0.647682	-10.0067
0.565246	-6.981	0.565327	-9.48295	0.649891	-9.7668	1.12276	-10.4429	0.64994	-9.73426	0.627693	-10.1876	0.648263	-10.0073
0.565753	-6.98103	0.565834	-9.48369	0.650473	-9.76717	1.12376	-10.4436	0.650523	-9.7352	0.628255	-10.1885	0.648844	-10.0077
0.566261	-6.98106	0.566342	-9.48402	0.651055	-9.7675	1.12476	-10.4442	0.651105	-9.73614	0.628818	-10.1894	0.649425	-10.0082
0.566768	-6.9811	0.566849	-9.48426	0.651637	-9.76771	1.12576	-10.4451	0.651687	-9.73708	0.62938	-10.1896	0.650005	-10.0086
0.567276	-6.98113	0.567357	-9.48449	0.65222	-9.76793	1.12675	-10.4459	0.65227	-9.73802	0.629943	-10.1895	0.650586	-10.0091
0.567783	-6.981	0.567864	-9.48472	0.652802	-9.76814	1.12775	-10.4465	0.652852	-9.73895	0.630505	-10.1894	0.651167	-10.0094
0.568291	-6.98081	0.568372	-9.48496	0.653384	-9.76836	1.12875	-10.4471	0.653434	-9.73976	0.631068	-10.1893	0.651748	-10.0095
0.568798	-6.98074	0.568879	-9.48519	0.653967	-9.76858	1.12975	-10.4474	0.654017	-9.7403	0.63163	-10.1891	0.652328	-10.0092
0.569305	-6.9808	0.569387	-9.48542	0.654549	-9.76879	1.13075	-10.4478	0.654599	-9.74061	0.632193	-10.189	0.652909	-10.0085
0.569813	-6.98087	0.569894	-9.48565	0.655131	-9.76901	1.13175	-10.4485	0.655181	-9.74091	0.632755	-10.1888	0.65349	-10.0075
0.57032	-6.98093	0.570402	-9.4859	0.655714	-9.76924	1.13275	-10.4491	0.655764	-9.74121	0.633318	-10.1889	0.654071	-10.0066
0.570828	-6.981	0.570909	-9.4861	0.656296	-9.76958	1.13375	-10.4491	0.656346	-9.74151	0.63388	-10.1891	0.654651	-10.0057
0.571335	-6.98106	0.571417	-9.4863	0.656878	-9.77008	1.13475	-10.4485	0.656928	-9.74181	0.634443	-10.1893	0.655232	-10.0048
0.571842	-6.98118	0.571924	-9.4865	0.657461	-9.77059	1.13575	-10.4477	0.657511	-9.74202	0.635006	-10.1895	0.655813	-10.004
0.57235	-6.98148	0.572432	-9.48669	0.658043	-9.77109	1.13675	-10.4472	0.658093	-9.74204	0.635568	-10.1896	0.656394	-10.0036
0.572857	-6.98191	0.572939	-9.48689	0.658625	-9.7716	1.13775	-10.4474	0.658675	-9.7422	0.636131	-10.1897	0.656974	-10.0034
0.573365	-6.98239	0.573447	-9.48709	0.659207	-9.77207	1.13874	-10.4481	0.659258	-9.74242	0.636693	-10.1898	0.657555	-10.0035
0.573872	-6.98288	0.573954	-9.48729	0.65979	-9.77236	1.13974	-10.449	0.65984	-9.74265	0.637256	-10.1899	0.658136	-10.0037
0.57438	-6.98337	0.574462	-9.48773	0.660372	-9.77244	1.14074	-10.45	0.660422	-9.74287	0.637818	-10.19	0.658717	-10.0038
0.574887	-6.98386	0.574969	-9.48856	0.660954	-9.77224	1.14174	-10.4509	0.661005	-9.7431	0.638381	-10.1898	0.659297	-10.004
0.575394	-6.98435	0.575477	-9.48962	0.661537	-9.772	1.14274	-10.4516	0.661587	-9.74339	0.638943	-10.1895	0.659878	-10.0041
0.575902	-6.98484	0.575985	-9.49074	0.662119	-9.77177	1.14374	-10.4523	0.662169	-9.74387	0.639506	-10.1893	0.660459	-10.0044
0.576409	-6.98519	0.576492	-9.49186	0.662701	-9.77154	1.14474	-10.4525	0.662752	-9.74432	0.640068	-10.1891	0.66104	-10.0047
0.576917	-6.98534	0.577	-9.49297	0.663283	-9.77134	1.14574	-10.4527	0.663334	-9.74464	0.640631	-10.1889	0.66162	-10.0049
0.577424	-6.98532	0.577507	-9.49408	0.663866	-9.77138	1.14674	-10.4529	0.663916	-9.74497	0.641193	-10.1887	0.662201	-10.0051
0.577932	-6.98517	0.578015	-9.49519	0.664448	-9.77195	1.14774	-10.4532	0.664499	-9.74529	0.641756	-10.1885	0.662782	-10.0053
0.578439	-6.98502	0.578522	-9.49613	0.66503	-9.77256	1.14874	-10.4535	0.665081	-9.74561	0.642318	-10.1882	0.663363	-10.0055
0.578946	-6.98486	0.57903	-9.49678	0.665613	-9.77321	1.14973	-10.454	0.665663	-9.74587	0.642881	-10.1879	0.663943	-10.0057
0.579454	-6.98471	0.579537	-9.49725	0.666195	-9.77386	1.15073	-10.4546	0.666246	-9.74586	0.643443	-10.1877	0.664524	-10.0058
0.579961	-6.98456	0.580045	-9.49767	0.666777	-9.77451	1.15173	-10.4553	0.666828	-9.74575	0.644006	-10.1875	0.665105	-10.006
0.580469	-6.98443	0.580552	-9.49809	0.66736	-9.77515	1.15273	-10.4559	0.66741	-9.74613	0.644568	-10.1873	0.665686	-10.0062
0.580976	-6.98432	0.58106	-9.49851	0.667942	-9.77566	1.15373	-10.4564	0.667993	-9.74651	0.645131	-10.1871	0.666266	-10.0064
0.581483	-6.98425	0.581567	-9.49894	0.668524	-9.77558	1.15473	-10.4568	0.668575	-9.74689	0.645693	-10.1869	0.666847	-10.0066
0.581991	-6.98422	0.582075	-9.49936	0.669106	-9.77547	1.15573	-10.4569	0.669157	-9.74726	0.646256	-10.1869	0.667428	-10.0069
0.582498	-6.98419	0.582582	-9.49985	0.669689	-9.77538	1.15673	-10.4564	0.66974	-9.74765	0.646818	-10.187	0.668009	-10.0071
0.583006	-6.98417	0.58309	-9.50089	0.670271	-9.77529	1.15773	-10.4557	0.670322	-9.74821	0.647381	-10.1873	0.668589	-10.0074
0.583513	-6.98414	0.583597	-9.50199	0.670853	-9.77521	1.15873	-10.4552	0.670904	-9.74921	0.647943	-10.1876	0.66917	-10.008
0.584021	-6.98411	0.584105	-9.50309	0.671436	-9.77512	1.15972	-10.4549	0.671487	-9.7503	0.648506	-10.1879	0.669751	-10.0088
0.584528	-6.98411	0.584612	-9.50418	0.672018	-9.77504	1.16072	-10.4548	0.672069	-9.75139	0.649068	-10.1881	0.670332	-10.0097
0.585035	-6.98428	0.58512	-9.50528	0.6726	-9.77503	1.16172	-10.4547	0.672651	-9.75248	0.649631	-10.1884	0.670913	-10.0107
0.585543	-6.98464	0.585627	-9.50637	0.673182	-9.77519	1.16272	-10.4543	0.673234	-9.75357	0.650193	-10.1887	0.671493	-10.0117
0.58605	-6.98497	0.586135	-9.50747	0.673765	-9.77566	1.16372	-10.454	0.673816	-9.75466	0.650756	-10.1888	0.672074	-10.0127
0.586558	-6.98528	0.586643	-9.50856	0.674347	-9.77616	1.16472	-10.4539	0.674398	-9.75569	0.651318	-10.1889	0.672655	-10.0136
0.587065	-6.9856	0.58715	-9.50913	0.674929	-9.77665	1.16572	-10.454	0.674981	-9.7565	0.651881	-10.1891	0.673235	-10.0141
0.587573	-6.98592	0.587658	-9.50943	0.675512	-9.77715	1.16672	-10.4544	0.675563	-9.75705	0.652443	-10.1893	0.673816	-10.0142
0.58808	-6.98624	0.588165	-9.50961	0.676094	-9.77765	1.16772	-10.455	0.676145	-9.75747	0.653006	-10.1895	0.674397	-10.0144
0.588587	-6.98656	0.588673	-9.50976	0.676676	-9.77814	1.16872	-10.4557	0.676728	-9.7579	0.653568	-10.1897	0.674978	-10.0145
0.589095	-6.98683	0.58918	-9.5099	0.677259	-9.77857	1.16972	-10.4563	0.67731	-9.75832	0.654131	-10.1899	0.675559	-10.0147
0.589602	-6.98705	0.589688	-9.51005	0.677841	-9.77883	1.17071	-10.4564	0.677892	-9.75875	0.654693	-10.19	0.676139	-10.0148
0.59011	-6.98724	0.590195	-9.51019	0.678423	-9.779	1.17171	-10.4562	0.678475	-9.75914	0.655256	-10.19	0.67672	-10.015
0.590617	-6.98742	0.590703	-9.51033	0.679005	-9.77918	1.17271	-10.4559	0.679057	-9.75941	0.655819	-10.1901	0.677301	-10.0152
0.591124	-6.98762	0.59121	-9.5104	0.679588	-9.77935	1.17371	-10.4554	0.679639	-9.75964	0.656381	-10.1902	0.677882	-10.0154
0.591632	-6.98782	0.591718	-9.51045	0.68017	-9.77952	1.17471	-10.4551	0.680222	-9.75998	0.656944	-10.1904	0.678462	-10.0155
0.592139	-6.98803	0.592225	-9.51075	0.680752	-9.77969	1.17571	-10.455	0.680804	-9.76033	0.657506	-10.1905	0.679043	-10.0155
0.592647	-6.98824	0.592733	-9.51124	0.681335	-9.77987	1.17671	-10.455	0.681386	-9.76068	0.658069	-10.1906	0.679624	-10.0154
0.593154	-6.98845	0.59324	-9.51172	0.681917	-9.78011	1.17771	-10.4553	0.681969	-9.76102	0.658631	-10.1907	0.680205	-10.0154
0.593661	-6.98858	0.593748	-9.5122	0.682499	-9.78044	1.17871	-10.4559	0.682551	-9.76137	0.659194	-10.1909	0.680785	-10.0154
0.594169	-6.98867	0.594255	-9.51269	0.683082	-9.78077	1.17971	-10.4566	0.683133	-9.76184	0.659756	-10.1911	0.681366	-10.0155
0.594676	-6.98903	0.594763	-9.51317	0.683664	-9.78111	1.18071	-10.4573	0.683716	-9.76249	0.660319	-10.1913	0.681947	-10.016
0.595184	-6.98951	0.59527	-9.51368	0.684246	-9.78144	1.18171	-10.4582	0.684298	-9.76308	0.660881	-10.1915	0.682528	-10.0168
0.595691	-6.98999	0.595778	-9.51425	0.684828	-9.78175	1.1827	-10.4591	0.68488	-9.76364	0.661444	-10.1917	0.683108	-10.0177
0.596199	-6.99047	0.596285	-9.51479	0.685411	-9.78194	1.1837	-10.4599	0.685462	-9.76417	0.662006	-10.1919	0.683689	-10.0186
0.596706	-6.99095	0.596793	-9.51527	0.685993	-9.78201	1.1847	-10.4609	0.686045	-9.7647	0.662569	-10.1921	0.68427	-10.0195
0.597213	-6.99144	0.5973	-9.51574	0.686575	-9.78214	1.1857	-10.4618	0.686627	-9.76527	0.663131	-10.1923	0.684851	-10.0204
0.597721	-6.99186	0.597808	-9.5162	0.687158	-9.78227	1.1867	-10.4628	0.687209	-9.76586	0.663694	-10.1927	0.685431	-10.0213
0.598228	-6.99206	0.598316	-9.51666	0.68774	-9.7824	1.1877	-10.4637	0.687792	-9.76626	0.664256	-10.193	0.686012	-10.0218
0.598736	-6.99204	0.598823	-9.51713	0.688322	-9.78253	1.1887	-10.4644	0.688374	-9.76644	0.664819	-10.1931	0.686593	-10.022
0.599243	-6.99189	0.599331	-9.51759	0.688905	-9.78267	1.1897	-10.4649	0.688956	-9.76644	0.665381	-10.1932	0.687174	-10.0222
0.599751	-6.99171	0.599838	-9.51808	0.689487	-9.7829	1.1907	-10.4654	0.689539	-9.76644	0.665944	-10.1933	0.687754	-10.0223
0.600258	-6.99153	0.600346	-9.51861	0.690069	-9.78335	1.1917	-10.4659	0.690121	-9.76644	0.666506	-10.1934	0.688335	-10.0225
0.600765	-6.99135	0.600853	-9.51918	0.690651	-9.78374	1.1927	-10.4665	0.690703	-9.76644	0.667069	-10.1935	0.688916	-10.0226
0.601273	-6.99118	0.601361	-9.51978	0.691234	-9.7841	1.19369	-10.467	0.691286	-9.76644	0.667631	-10.1936	0.689497	-10.0227
0.60178	-6.991	0.601868	-9.52037	0.691816	-9.78445	1.19469	-10.4675	0.691868	-9.76657	0.668194	-10.1937	0.690077	-10.0229
0.602288	-6.99076	0.602376	-9.52097	0.692398	-9.78477	1.19569	-10.4681	0.69245	-9.76693	0.668756	-10.194	0.690658	-10.0231
0.602795	-6.99054	0.602883	-9.52156	0.692981	-9.78508	1.19669	-10.4689	0.693033	-9.76774	0.669319	-10.1944	0.691239	-10.0232
0.603302	-6.99037	0.603391	-9.52216	0.693563	-9.78541	1.19769	-10.4696	0.693615	-9.76854	0.669881	-10.1947	0.69182	-10.0232
0.60381	-6.99023	0.603898	-9.52252	0.694145	-9.78571	1.19869	-10.4703	0.694197	-9.76935	0.670444	-10.195	0.6924	-10.0232
0.604317	-6.9901	0.604406	-9.52266	0.694727	-9.78598	1.19969	-10.4708	0.69478	-9.77016	0.671006	-10.1954	0.692981	-10.0232
0.604825	-6.98996	0.604913	-9.52282	0.69531	-9.78611	1.20069	-10.4713	0.695362	-9.77096	0.671569	-10.1957	0.693562	-10.0232
0.605332	-6.98983	0.605421	-9.52316	0.695892	-9.78624	1.20169	-10.472	0.695944	-9.77167	0.672131	-10.196	0.694143	-10.0232
0.60584	-6.98969	0.605928	-9.52349	0.696474	-9.78637	1.20269	-10.4727	0.696527	-9.77169	0.672694	-10.1961	0.694723	-10.0232
0.606347	-6.98971	0.606436	-9.52382	0.697057	-9.78649	1.20368	-10.4733	0.697109	-9.77128	0.673256	-10.1962	0.695304	-10.0233
0.606854	-6.98986	0.606943	-9.52416	0.697639	-9.78662	1.20468	-10.4739	0.697691	-9.77076	0.673819	-10.1962	0.695885	-10.0239
0.607362	-6.98999	0.607451	-9.52449	0.698221	-9.78673	1.20568	-10.4746	0.698274	-9.77024	0.674381	-10.1963	0.696466	-10.0246
0.607869	-6.99006	0.607958	-9.52488	0.698804	-9.7868	1.20668	-10.4753	0.698856	-9.76972	0.674944	-10.1963	0.697046	-10.0253
0.608377	-6.99013	0.608466	-9.52539	0.699386	-9.78705	1.20768	-10.4755	0.699438	-9.7692	0.675507	-10.1964	0.697627	-10.0261
0.608884	-6.9902	0.608974	-9.52594	0.699968	-9.78735	1.20868	-10.475	0.700021	-9.76868	0.676069	-10.1964	0.698208	-10.0268
0.609392	-6.99026	0.609481	-9.52643	0.70055	-9.78766	1.20968	-10.4743	0.700603	-9.76812	0.676632	-10.1965	0.698789	-10.0275
0.609899	-6.99033	0.609989	-9.5269	0.701133	-9.78797	1.21068	-10.4736	0.701185	-9.7677	0.677194	-10.1968	0.699369	-10.0278
0.610406	-6.9904	0.610496	-9.52736	0.701715	-9.78827	1.21168	-10.4735	0.701768	-9.76749	0.677757	-10.1973	0.69995	-10.028
0.610914	-6.99042	0.611004	-9.52783	0.702297	-9.78858	1.21268	-10.4739	0.70235	-9.76728	0.678319	-10.1978	0.700531	-10.0281
0.611421	-6.9904	0.611511	-9.52829	0.70288	-9.78853	1.21368	-10.4743	0.702932	-9.76708	0.678882	-10.1983	0.701112	-10.0282
0.611929	-6.99037	0.612019	-9.52876	0.703462	-9.78844	1.21467	-10.4742	0.703515	-9.76687	0.679444	-10.1988	0.701692	-10.0283
0.612436	-6.99033	0.612526	-9.52923	0.704044	-9.78837	1.21567	-10.4733	0.704097	-9.76667	0.680007	-10.1993	0.702273	-10.0283
0.612943	-6.99029	0.613034	-9.52972	0.704627	-9.7883	1.21667	-10.4722	0.704679	-9.76666	0.680569	-10.1996	0.702854	-10.0284
0.613451	-6.99026	0.613541	-9.53027	0.705209	-9.78823	1.21767	-10.471	0.705262	-9.7668	0.681132	-10.1997	0.703435	-10.0285
0.613958	-6.99022	0.614049	-9.53087	0.705791	-9.78816	1.21867	-10.4706	0.705844	-9.76686	0.681694	-10.1992	0.704015	-10.0284
0.614466	-6.99019	0.614556	-9.53146	0.706373	-9.7881	1.21967	-10.471	0.706426	-9.76691	0.682257	-10.1988	0.704596	-10.028
0.614973	-6.99018	0.615064	-9.53208	0.706956	-9.7882	1.22067	-10.4717	0.707009	-9.76697	0.682819	-10.1983	0.705177	-10.0277
0.615481	-6.99028	0.615571	-9.53274	0.707538	-9.78846	1.22167	-10.4724	0.707591	-9.76702	0.683382	-10.1978	0.705758	-10.0274
0.615988	-6.99056	0.616079	-9.53341	0.70812	-9.78891	1.22267	-10.4727	0.708173	-9.76707	0.683944	-10.1973	0.706338	-10.0271
0.616495	-6.99092	0.616586	-9.53409	0.708703	-9.78936	1.22367	-10.4725	0.708756	-9.76709	0.684507	-10.1968	0.706919	-10.0268
0.617003	-6.99128	0.617094	-9.53486	0.709285	-9.78982	1.22466	-10.4723	0.709338	-9.76695	0.685069	-10.1962	0.7075	-10.0266
0.61751	-6.99164	0.617601	-9.5357	0.709867	-9.79027	1.22566	-10.4717	0.70992	-9.76692	0.685632	-10.1955	0.708081	-10.0267
0.618018	-6.99201	0.618109	-9.53655	0.71045	-9.79072	1.22666	-10.4706	0.710503	-9.76692	0.686194	-10.1949	0.708661	-10.0268
0.618525	-6.99237	0.618616	-9.5374	0.711032	-9.79115	1.22766	-10.4694	0.711085	-9.76692	0.686757	-10.1942	0.709242	-10.027
0.619032	-6.99274	0.619124	-9.53824	0.711614	-9.79144	1.22866	-10.4682	0.711667	-9.76692	0.687319	-10.1936	0.709823	-10.0272
0.61954	-6.99312	0.619631	-9.53909	0.712196	-9.79183	1.22966	-10.4673	0.71225	-9.76692	0.687882	-10.1929	0.710404	-10.0274
0.620047	-6.99347	0.620139	-9.53994	0.712779	-9.79224	1.23066	-10.467	0.712832	-9.76692	0.688444	-10.1923	0.710984	-10.0276
0.620555	-6.99376	0.620646	-9.54078	0.713361	-9.79265	1.23166	-10.4668	0.713414	-9.76699	0.689007	-10.1917	0.711565	-10.0277
0.621062	-6.99404	0.621154	-9.54152	0.713943	-9.79306	1.23266	-10.4673	0.713997	-9.76714	0.689569	-10.1911	0.712146	-10.0277
0.62157	-6.99433	0.621662	-9.54188	0.714526	-9.79348	1.23366	-10.4683	0.714579	-9.76738	0.690132	-10.1911	0.712727	-10.0278
0.622077	-6.99461	0.622169	-9.54196	0.715108	-9.79389	1.23466	-10.4694	0.715161	-9.76762	0.690694	-10.1911	0.713307	-10.0278
0.622584	-6.9949	0.622677	-9.54191	0.71569	-9.79423	1.23565	-10.4704	0.715744	-9.76785	0.691257	-10.191	0.713888	-10.0279
0.623092	-6.99516	0.623184	-9.54183	0.716272	-9.79446	1.23665	-10.4708	0.716326	-9.76809	0.691819	-10.191	0.714469	-10.0279
0.623599	-6.99522	0.623692	-9.54175	0.716855	-9.79461	1.23765	-10.4707	0.716908	-9.76834	0.692382	-10.191	0.71505	-10.028
0.624107	-6.99507	0.624199	-9.54167	0.717437	-9.79475	1.23865	-10.4706	0.717491	-9.76872	0.692944	-10.191	0.71563	-10.028
0.624614	-6.9949	0.624707	-9.54159	0.718019	-9.7949	1.23965	-10.4706	0.718073	-9.76932	0.693507	-10.1913	0.716211	-10.0282
0.625121	-6.99473	0.625214	-9.54151	0.718602	-9.79504	1.24065	-10.471	0.718655	-9.77031	0.69407	-10.1918	0.716792	-10.0283
0.625629	-6.99455	0.625722	-9.54153	0.719184	-9.79519	1.24165	-10.4712	0.719238	-9.77129	0.694632	-10.1924	0.717373	-10.0285
0.626136	-6.99437	0.626229	-9.54187	0.719766	-9.79542	1.24265	-10.4713	0.71982	-9.77228	0.695194	-10.1929	0.717954	-10.0287
0.626644	-6.9942	0.626737	-9.54267	0.720349	-9.7957	1.24365	-10.4708	0.720402	-9.77327	0.695757	-10.1935	0.718534	-10.0288
0.627151	-6.99402	0.627244	-9.54371	0.720931	-9.79593	1.24465	-10.4698	0.720985	-9.77426	0.69632	-10.1941	0.719115	-10.029
0.627659	-6.99397	0.627752	-9.54475	0.721513	-9.79616	1.24565	-10.4691	0.721567	-9.77514	0.696882	-10.1947	0.719696	-10.0291
0.628166	-6.99407	0.628259	-9.54578	0.722095	-9.79639	1.24665	-10.4684	0.722149	-9.77557	0.697445	-10.1952	0.720276	-10.0294
0.628673	-6.99414	0.628767	-9.54681	0.722678	-9.79662	1.24764	-10.4682	0.722732	-9.77568	0.698007	-10.1955	0.720857	-10.0298
0.629181	-6.99406	0.629274	-9.54785	0.72326	-9.79686	1.24864	-10.4684	0.723314	-9.77566	0.69857	-10.1959	0.721438	-10.0305
0.629688	-6.99398	0.629782	-9.54885	0.723842	-9.79711	1.24964	-10.4685	0.723896	-9.77564	0.699132	-10.1963	0.722019	-10.0313
0.630196	-6.9939	0.630289	-9.54984	0.724425	-9.7975	1.25064	-10.4687	0.724479	-9.77562	0.699695	-10.1967	0.7226	-10.032
0.630703	-6.99382	0.630797	-9.55099	0.725007	-9.79799	1.25164	-10.4693	0.725061	-9.77559	0.700257	-10.1971	0.72318	-10.0327
0.631211	-6.99374	0.631304	-9.55226	0.725589	-9.79852	1.25264	-10.4703	0.725643	-9.77564	0.70082	-10.1974	0.723761	-10.0334
0.631718	-6.99363	0.631812	-9.55353	0.726171	-9.79904	1.25364	-10.4715	0.726226	-9.77609	0.701382	-10.1978	0.724342	-10.0341
0.632225	-6.99346	0.63232	-9.5548	0.726754	-9.79956	1.25464	-10.4723	0.726808	-9.77669	0.701945	-10.1983	0.724923	-10.034
0.632733	-6.99327	0.632827	-9.55608	0.727336	-9.80009	1.25564	-10.4726	0.72739	-9.77739	0.702507	-10.1988	0.725503	-10.034
0.63324	-6.99324	0.633335	-9.55736	0.727918	-9.8006	1.25664	-10.4726	0.727973	-9.7781	0.70307	-10.1993	0.726084	-10.0341
0.633748	-6.99324	0.633842	-9.55859	0.728501	-9.80093	1.25764	-10.4727	0.728555	-9.7788	0.703632	-10.1997	0.726665	-10.0342
0.634255	-6.99324	0.63435	-9.55963	0.729083	-9.80121	1.25863	-10.4728	0.729137	-9.7795	0.704195	-10.2002	0.727246	-10.0342
0.634762	-6.99324	0.634857	-9.56045	0.729665	-9.80148	1.25963	-10.4728	0.72972	-9.78018	0.704757	-10.2006	0.727826	-10.0343
0.63527	-6.99324	0.635365	-9.56111	0.730248	-9.80175	1.26063	-10.4725	0.730302	-9.78069	0.70532	-10.2011	0.728407	-10.0344
0.635777	-6.99325	0.635872	-9.56168	0.73083	-9.80202	1.26163	-10.4723	0.730884	-9.78105	0.705882	-10.2014	0.728988	-10.0347
0.636285	-6.99333	0.63638	-9.56224	0.731412	-9.80229	1.26263	-10.4723	0.731467	-9.78154	0.706445	-10.2013	0.729569	-10.0348
0.636792	-6.99351	0.636887	-9.5628	0.731995	-9.80256	1.26363	-10.4723	0.732049	-9.78204	0.707007	-10.201	0.730149	-10.0344
0.6373	-6.99374	0.637395	-9.56337	0.732577	-9.80281	1.26463	-10.4724	0.732631	-9.78254	0.70757	-10.2008	0.73073	-10.0339
0.637807	-6.99404	0.637902	-9.56394	0.733159	-9.80303	1.26563	-10.4729	0.733214	-9.78304	0.708132	-10.2005	0.731311	-10.0335
0.638314	-6.99434	0.63841	-9.56457	0.733741	-9.80325	1.26663	-10.4741	0.733796	-9.78355	0.708695	-10.2003	0.731892	-10.0331
0.638822	-6.99464	0.638917	-9.56525	0.734324	-9.80347	1.26763	-10.4758	0.734378	-9.78408	0.709257	-10.2	0.732472	-10.0326
0.639329	-6.99494	0.639425	-9.56592	0.734906	-9.80369	1.26862	-10.4775	0.73496	-9.78466	0.70982	-10.1997	0.733053	-10.0323
0.639837	-6.99524	0.639932	-9.56657	0.735488	-9.80391	1.26962	-10.4784	0.735543	-9.78509	0.710382	-10.1996	0.733634	-10.0322
0.640344	-6.99555	0.64044	-9.56723	0.736071	-9.80413	1.27062	-10.4779	0.736125	-9.78541	0.710945	-10.2	0.734215	-10.0322
0.640851	-6.99588	0.640947	-9.56788	0.736653	-9.80431	1.27162	-10.4769	0.736708	-9.78573	0.711507	-10.2004	0.734795	-10.0321
0.641359	-6.99621	0.641455	-9.56853	0.737235	-9.80433	1.27262	-10.4759	0.73729	-9.78604	0.71207	-10.2008	0.735376	-10.032
0.641866	-6.99654	0.641962	-9.56918	0.737817	-9.80455	1.27362	-10.4756	0.737872	-9.78635	0.712632	-10.2011	0.735957	-10.0319
0.642374	-6.99685	0.64247	-9.56977	0.7384	-9.80485	1.27462	-10.4761	0.738454	-9.78663	0.713195	-10.2015	0.736538	-10.0319
0.642881	-6.99716	0.642977	-9.57027	0.738982	-9.80515	1.27562	-10.477	0.739037	-9.78679	0.713757	-10.2019	0.737118	-10.0318
0.643389	-6.99745	0.643485	-9.57077	0.739564	-9.80545	1.27662	-10.4777	0.739619	-9.78695	0.71432	-10.2023	0.737699	-10.0316
0.643896	-6.99773	0.643993	-9.57131	0.740147	-9.80575	1.27762	-10.4775	0.740201	-9.78719	0.714882	-10.2027	0.73828	-10.0314
0.644403	-6.99804	0.6445	-9.57186	0.740729	-9.80604	1.27862	-10.4767	0.740784	-9.78746	0.715445	-10.203	0.738861	-10.0314
0.644911	-6.99819	0.645008	-9.5724	0.741311	-9.80622	1.27961	-10.4758	0.741366	-9.78772	0.716008	-10.2032	0.739441	-10.0313
0.645418	-6.99822	0.645515	-9.57296	0.741894	-9.80625	1.28061	-10.4752	0.741948	-9.78799	0.71657	-10.2034	0.740022	-10.0312
0.645926	-6.9981	0.646023	-9.57351	0.742476	-9.80603	1.28161	-10.4753	0.742531	-9.78825	0.717133	-10.2035	0.740603	-10.0311
0.646433	-6.99785	0.64653	-9.57406	0.743058	-9.80581	1.28261	-10.4759	0.743113	-9.78846	0.717695	-10.2037	0.741184	-10.0311
0.64694	-6.99755	0.647038	-9.57461	0.74364	-9.80559	1.28361	-10.4766	0.743695	-9.78857	0.718258	-10.2039	0.741764	-10.0309
0.647448	-6.99725	0.647545	-9.57528	0.744223	-9.80538	1.28461	-10.4773	0.744278	-9.78888	0.71882	-10.2039	0.742345	-10.0306
0.647955	-6.99695	0.648053	-9.57615	0.744805	-9.80518	1.28561	-10.4778	0.74486	-9.7893	0.719383	-10.2036	0.742926	-10.03
0.648463	-6.99665	0.64856	-9.57709	0.745387	-9.80506	1.28661	-10.4781	0.745442	-9.78975	0.719945	-10.2032	0.743507	-10.0293
0.64897	-6.99635	0.649068	-9.57806	0.74597	-9.80504	1.28761	-10.4782	0.746025	-9.7902	0.720508	-10.203	0.744087	-10.0287
0.649478	-6.99611	0.649575	-9.57901	0.746552	-9.80517	1.28861	-10.4787	0.746607	-9.79065	0.72107	-10.2027	0.744668	-10.0281
0.649985	-6.99591	0.650083	-9.57998	0.747134	-9.80531	1.28961	-10.4796	0.747189	-9.79109	0.721633	-10.2024	0.745249	-10.0274
0.650492	-6.99574	0.65059	-9.58093	0.747716	-9.80547	1.29061	-10.4805	0.747772	-9.79116	0.722195	-10.2021	0.74583	-10.0268
0.651	-6.9956	0.651098	-9.58204	0.748299	-9.80562	1.2916	-10.4812	0.748354	-9.79094	0.722758	-10.2019	0.74641	-10.0261
0.651507	-6.99545	0.651605	-9.58335	0.748881	-9.80578	1.2926	-10.4814	0.748936	-9.79034	0.72332	-10.2015	0.746991	-10.0263
0.652015	-6.99531	0.652113	-9.58473	0.749463	-9.80594	1.2936	-10.4814	0.749519	-9.78968	0.723883	-10.201	0.747572	-10.0265
0.652522	-6.99516	0.65262	-9.58611	0.750046	-9.80614	1.2946	-10.4816	0.750101	-9.78902	0.724445	-10.2006	0.748153	-10.0266
0.65303	-6.99502	0.653128	-9.58752	0.750628	-9.80629	1.2956	-10.4826	0.750683	-9.78837	0.725008	-10.2001	0.748733	-10.0268
0.653537	-6.99488	0.653635	-9.58891	0.75121	-9.80638	1.2966	-10.4842	0.751266	-9.78771	0.72557	-10.1996	0.749314	-10.027
0.654044	-6.99476	0.654143	-9.5903	0.751793	-9.80646	1.2976	-10.4857	0.751848	-9.78737	0.726133	-10.1991	0.749895	-10.0272
0.654552	-6.99472	0.654651	-9.59169	0.752375	-9.80654	1.2986	-10.4869	0.75243	-9.78719	0.726695	-10.1987	0.750476	-10.0272
0.655059	-6.99483	0.655158	-9.59288	0.752957	-9.80662	1.2996	-10.4874	0.753013	-9.78743	0.727258	-10.1982	0.751056	-10.0269
0.655567	-6.99499	0.655666	-9.59366	0.75354	-9.8067	1.3006	-10.4875	0.753595	-9.78772	0.72782	-10.1977	0.751637	-10.0264
0.656074	-6.99515	0.656173	-9.59411	0.754122	-9.80669	1.3016	-10.4876	0.754177	-9.78802	0.728383	-10.1974	0.752218	-10.0259
0.656581	-6.99531	0.656681	-9.59469	0.754704	-9.8068	1.30259	-10.4882	0.75476	-9.78831	0.728945	-10.1973	0.752799	-10.0254
0.657089	-6.99546	0.657188	-9.59528	0.755286	-9.80733	1.30359	-10.489	0.755342	-9.7886	0.729508	-10.1972	0.753379	-10.0249
0.657596	-6.99565	0.657696	-9.59586	0.755869	-9.80797	1.30459	-10.4894	0.755924	-9.78885	0.73007	-10.1971	0.75396	-10.0244
0.658104	-6.99595	0.658203	-9.59645	0.756451	-9.8086	1.30559	-10.4896	0.756507	-9.789	0.730633	-10.1969	0.754541	-10.0238
0.658611	-6.99633	0.658711	-9.59704	0.757033	-9.80924	1.30659	-10.4893	0.757089	-9.78889	0.731195	-10.1968	0.755122	-10.0232
0.659119	-6.99667	0.659218	-9.59761	0.757616	-9.80987	1.30759	-10.4887	0.757671	-9.78865	0.731758	-10.1968	0.755702	-10.0226
0.659626	-6.99697	0.659726	-9.59807	0.758198	-9.81051	1.30859	-10.4882	0.758254	-9.7884	0.73232	-10.1967	0.756283	-10.022
0.660133	-6.99726	0.660233	-9.59832	0.75878	-9.81116	1.30959	-10.4879	0.758836	-9.78814	0.732883	-10.1966	0.756864	-10.0214
0.660641	-6.99755	0.660741	-9.5985	0.759362	-9.81163	1.31059	-10.4882	0.759418	-9.78789	0.733445	-10.1965	0.757445	-10.0208
0.661148	-6.99785	0.661248	-9.59861	0.759945	-9.812	1.31159	-10.4888	0.760001	-9.78764	0.734008	-10.1963	0.758025	-10.0202
0.661656	-6.99814	0.661756	-9.59871	0.760527	-9.81236	1.31258	-10.4894	0.760583	-9.78725	0.734571	-10.1962	0.758606	-10.0198
0.662163	-6.99834	0.662263	-9.59882	0.761109	-9.81272	1.31358	-10.4897	0.761165	-9.78718	0.735133	-10.196	0.759187	-10.0197
0.66267	-6.99844	0.662771	-9.59893	0.761692	-9.81308	1.31458	-10.4894	0.761748	-9.78769	0.735696	-10.1959	0.759768	-10.02
0.663178	-6.99852	0.663278	-9.59903	0.762274	-9.81344	1.31558	-10.4891	0.76233	-9.78825	0.736258	-10.1959	0.760348	-10.0204
0.663685	-6.99862	0.663786	-9.59922	0.762856	-9.81381	1.31658	-10.4889	0.762912	-9.78881	0.736821	-10.196	0.760929	-10.0208
0.664193	-6.99872	0.664293	-9.5996	0.763439	-9.81416	1.31758	-10.4888	0.763495	-9.78938	0.737383	-10.1962	0.76151	-10.0212
0.6647	-6.99883	0.664801	-9.60015	0.764021	-9.81449	1.31858	-10.4887	0.764077	-9.78994	0.737946	-10.1964	0.762091	-10.0216
0.665208	-6.99894	0.665308	-9.60086	0.764603	-9.81483	1.31958	-10.4887	0.764659	-9.79064	0.738508	-10.1966	0.762671	-10.022
0.665715	-6.99904	0.665816	-9.60157	0.765185	-9.81516	1.32058	-10.4886	0.765242	-9.79148	0.739071	-10.1968	0.763252	-10.0224
0.666222	-6.99912	0.666323	-9.60226	0.765768	-9.81549	1.32158	-10.4889	0.765824	-9.7917	0.739633	-10.197	0.763833	-10.0229
0.66673	-6.99914	0.666831	-9.60293	0.76635	-9.81582	1.32258	-10.4895	0.766406	-9.7918	0.740196	-10.1973	0.764414	-10.0236
0.667237	-6.99911	0.667339	-9.60356	0.766932	-9.81598	1.32357	-10.4903	0.766989	-9.7919	0.740758	-10.1975	0.764995	-10.0243
0.667745	-6.99905	0.667846	-9.60418	0.767515	-9.81602	1.32457	-10.4909	0.767571	-9.792	0.741321	-10.1976	0.765575	-10.0251
0.668252	-6.99896	0.668354	-9.60484	0.768097	-9.81611	1.32557	-10.4914	0.768153	-9.79209	0.741883	-10.1976	0.766156	-10.0259
0.66876	-6.99886	0.668861	-9.60555	0.768679	-9.81621	1.32657	-10.4919	0.768736	-9.79218	0.742446	-10.1976	0.766737	-10.0266
0.669267	-6.99877	0.669369	-9.60622	0.769261	-9.81631	1.32757	-10.4924	0.769318	-9.79218	0.743008	-10.1976	0.767318	-10.0273
0.669774	-6.99867	0.669876	-9.60682	0.769844	-9.81641	1.32857	-10.4933	0.7699	-9.79213	0.743571	-10.1976	0.767898	-10.0279
0.670282	-6.99858	0.670384	-9.60741	0.770426	-9.81651	1.32957	-10.4943	0.770483	-9.79202	0.744133	-10.1977	0.768479	-10.028
0.670789	-6.99848	0.670891	-9.60799	0.771008	-9.81671	1.33057	-10.4951	0.771065	-9.79192	0.744696	-10.1978	0.76906	-10.028
0.671297	-6.9984	0.671399	-9.60858	0.771591	-9.81716	1.33157	-10.4958	0.771647	-9.79182	0.745258	-10.1982	0.769641	-10.0279
0.671804	-6.99834	0.671906	-9.60917	0.772173	-9.8178	1.33257	-10.4963	0.77223	-9.79172	0.745821	-10.1987	0.770221	-10.0279
0.672311	-6.99841	0.672414	-9.60976	0.772755	-9.8186	1.33356	-10.4966	0.772812	-9.79161	0.746383	-10.1992	0.770802	-10.0279
0.672819	-6.99849	0.672921	-9.61028	0.773338	-9.81942	1.33456	-10.4969	0.773394	-9.79127	0.746946	-10.1998	0.771383	-10.0279
0.673326	-6.99856	0.673429	-9.61076	0.77392	-9.82024	1.33556	-10.4972	0.773977	-9.79084	0.747508	-10.2004	0.771964	-10.0283
0.673834	-6.99863	0.673936	-9.61124	0.774502	-9.82107	1.33656	-10.4974	0.774559	-9.7905	0.748071	-10.2009	0.772544	-10.029
0.674341	-6.9987	0.674444	-9.61172	0.775084	-9.82189	1.33756	-10.4976	0.775141	-9.79016	0.748633	-10.2015	0.773125	-10.0299
0.674849	-6.99883	0.674951	-9.6122	0.775667	-9.82255	1.33856	-10.4978	0.775724	-9.78981	0.749196	-10.2019	0.773706	-10.0309
0.675356	-6.99911	0.675459	-9.61267	0.776249	-9.82319	1.33956	-10.498	0.776306	-9.78947	0.749758	-10.2024	0.774287	-10.0319
0.675863	-6.99946	0.675966	-9.61315	0.776831	-9.82345	1.34056	-10.4978	0.776888	-9.78913	0.750321	-10.2029	0.774867	-10.033
0.676371	-6.99951	0.676474	-9.61362	0.777414	-9.82366	1.34156	-10.4975	0.777471	-9.78904	0.750883	-10.2034	0.775448	-10.034
0.676878	-6.99952	0.676981	-9.61389	0.777996	-9.82386	1.34256	-10.4973	0.778053	-9.78935	0.751446	-10.2039	0.776029	-10.0345
0.677386	-6.99953	0.677489	-9.61403	0.778578	-9.82407	1.34356	-10.4971	0.778635	-9.79002	0.752008	-10.2044	0.77661	-10.0346
0.677893	-6.99954	0.677997	-9.61421	0.779161	-9.82428	1.34455	-10.4971	0.779218	-9.7908	0.752571	-10.2049	0.77719	-10.0344
0.6784	-6.99955	0.678504	-9.61448	0.779743	-9.82455	1.34555	-10.4972	0.7798	-9.79155	0.753133	-10.2054	0.777771	-10.0341
0.678908	-6.99955	0.679012	-9.61476	0.780325	-9.82488	1.34655	-10.4972	0.780382	-9.79233	0.753696	-10.2059	0.778352	-10.0338
0.679415	-6.99954	0.679519	-9.61503	0.780907	-9.82531	1.34755	-10.4967	0.780965	-9.7931	0.754258	-10.2064	0.778933	-10.0336
0.679923	-6.99948	0.680027	-9.61531	0.78149	-9.82582	1.34855	-10.4961	0.781547	-9.79386	0.754821	-10.2069	0.779513	-10.0333
0.68043	-6.99941	0.680534	-9.61558	0.782072	-9.82634	1.34955	-10.4955	0.782129	-9.79418	0.755383	-10.2074	0.780094	-10.0331
0.680938	-6.99933	0.681042	-9.61585	0.782654	-9.82686	1.35055	-10.495	0.782712	-9.79424	0.755946	-10.2079	0.780675	-10.0332
0.681445	-6.99924	0.681549	-9.6161	0.783237	-9.82737	1.35155	-10.4947	0.783294	-9.79405	0.756509	-10.2084	0.781256	-10.0334
0.681952	-6.99916	0.682057	-9.61636	0.783819	-9.8277	1.35255	-10.4948	0.783876	-9.79385	0.757071	-10.2089	0.781836	-10.0338
0.68246	-6.99907	0.682564	-9.61666	0.784401	-9.82756	1.35355	-10.495	0.784459	-9.79365	0.757634	-10.2091	0.782417	-10.0341
0.682967	-6.99899	0.683072	-9.61697	0.784984	-9.82743	1.35455	-10.4952	0.785041	-9.79346	0.758196	-10.2091	0.782998	-10.0345
0.683475	-6.99888	0.683579	-9.61728	0.785566	-9.82743	1.35554	-10.4952	0.785623	-9.79327	0.758759	-10.2089	0.783579	-10.0349
0.683982	-6.99857	0.684087	-9.6176	0.786148	-9.82744	1.35654	-10.4952	0.786206	-9.79334	0.759321	-10.2087	0.784159	-10.0352
0.684489	-6.99832	0.684594	-9.61791	0.78673	-9.82744	1.35754	-10.495	0.786788	-9.7936	0.759884	-10.2085	0.78474	-10.0355
0.684997	-6.99844	0.685102	-9.61822	0.787313	-9.82745	1.35854	-10.4951	0.78737	-9.79409	0.760446	-10.2083	0.785321	-10.0359
0.685504	-6.99863	0.685609	-9.61845	0.787895	-9.82746	1.35954	-10.4954	0.787952	-9.79459	0.761009	-10.2081	0.785902	-10.0363
0.686012	-6.99882	0.686117	-9.6186	0.788477	-9.82768	1.36054	-10.4957	0.788535	-9.79508	0.761571	-10.208	0.786482	-10.0368
0.686519	-6.99901	0.686624	-9.61872	0.78906	-9.82798	1.36154	-10.4959	0.789117	-9.79557	0.762134	-10.2079	0.787063	-10.0373
0.687027	-6.9992	0.687132	-9.61884	0.789642	-9.82799	1.36254	-10.4953	0.789699	-9.79605	0.762696	-10.2082	0.787644	-10.0377
0.687534	-6.99939	0.687639	-9.61895	0.790224	-9.8279	1.36354	-10.4942	0.790282	-9.79613	0.763259	-10.2088	0.788225	-10.0382
0.688041	-6.99963	0.688147	-9.61907	0.790806	-9.82781	1.36454	-10.4932	0.790864	-9.79563	0.763821	-10.2094	0.788805	-10.0386
0.688549	-6.99992	0.688654	-9.61918	0.791389	-9.82772	1.36554	-10.4925	0.791446	-9.79504	0.764384	-10.2101	0.789386	-10.0388
0.689056	-7.00013	0.689162	-9.6193	0.791971	-9.82763	1.36654	-10.4923	0.792029	-9.79448	0.764946	-10.2107	0.789967	-10.0391
0.689564	-7.00032	0.689669	-9.61946	0.792553	-9.82756	1.36753	-10.4922	0.792611	-9.79393	0.765509	-10.2113	0.790548	-10.0393
0.690071	-7.0005	0.690177	-9.61969	0.793136	-9.8275	1.36853	-10.4921	0.793193	-9.79335	0.766071	-10.2118	0.791128	-10.0396
0.690579	-7.00068	0.690685	-9.61995	0.793718	-9.82751	1.36953	-10.492	0.793776	-9.79274	0.766634	-10.2123	0.791709	-10.0398
0.691086	-7.00086	0.691192	-9.62019	0.7943	-9.82759	1.37053	-10.4921	0.794358	-9.79211	0.767196	-10.2126	0.79229	-10.0401
0.691593	-7.00104	0.6917	-9.62042	0.794883	-9.82767	1.37153	-10.4922	0.79494	-9.79194	0.767759	-10.2128	0.792871	-10.0402
0.692101	-7.00122	0.692207	-9.62065	0.795465	-9.82775	1.37253	-10.4922	0.795523	-9.79208	0.768321	-10.213	0.793451	-10.0401
0.692608	-7.00137	0.692715	-9.62089	0.796047	-9.82783	1.37353	-10.4917	0.796105	-9.79229	0.768884	-10.2132	0.794032	-10.0399
0.693116	-7.0013	0.693222	-9.62112	0.796629	-9.82791	1.37453	-10.4908	0.796687	-9.79251	0.769446	-10.2135	0.794613	-10.0396
0.693623	-7.00105	0.69373	-9.62133	0.797212	-9.82793	1.37553	-10.4898	0.79727	-9.79274	0.770009	-10.2137	0.795194	-10.0393
0.69413	-7.00073	0.694237	-9.62146	0.797794	-9.82798	1.37653	-10.4889	0.797852	-9.79297	0.770571	-10.2141	0.795774	-10.039
0.694638	-7.00042	0.694745	-9.62146	0.798376	-9.82837	1.37753	-10.4883	0.798434	-9.79319	0.771134	-10.2145	0.796355	-10.0387
0.695145	-7.0001	0.695252	-9.62137	0.798959	-9.82875	1.37852	-10.4882	0.799017	-9.79345	0.771696	-10.2147	0.796936	-10.0385
0.695653	-6.99979	0.69576	-9.62122	0.799541	-9.82912	1.37952	-10.4882	0.799599	-9.79373	0.772259	-10.2149	0.797517	-10.0387
0.69616	-6.9995	0.696267	-9.62107	0.800123	-9.82948	1.38052	-10.4884	0.800181	-9.79386	0.772821	-10.2152	0.798097	-10.0389
0.696668	-6.99924	0.696775	-9.62092	0.800706	-9.82987	1.38152	-10.4884	0.800764	-9.79393	0.773384	-10.2154	0.798678	-10.0391
0.697175	-6.9991	0.697282	-9.62077	0.801288	-9.83017	1.38252	-10.4883	0.801346	-9.794	0.773946	-10.2156	0.799259	-10.0393
0.697682	-6.99917	0.69779	-9.62062	0.80187	-9.83032	1.38352	-10.488	0.801928	-9.79407	0.774509	-10.2157	0.79984	-10.0395
0.69819	-6.99955	0.698297	-9.62052	0.802452	-9.83013	1.38452	-10.4878	0.802511	-9.79414	0.775072	-10.2157	0.80042	-10.0396
0.698697	-6.99996	0.698805	-9.62053	0.803035	-9.82964	1.38552	-10.4879	0.803093	-9.79419	0.775634	-10.2157	0.801001	-10.0398
0.699205	-7.00036	0.699312	-9.62067	0.803617	-9.82908	1.38652	-10.4881	0.803675	-9.79418	0.776197	-10.2157	0.801582	-10.0398
0.699712	-7.00076	0.69982	-9.62119	0.804199	-9.82852	1.38752	-10.4889	0.804258	-9.79445	0.776759	-10.2157	0.802163	-10.0396
0.700219	-7.00116	0.700327	-9.62169	0.804782	-9.82795	1.38851	-10.4899	0.80484	-9.79488	0.777322	-10.2157	0.802743	-10.0393
0.700727	-7.00155	0.700835	-9.6222	0.805364	-9.82739	1.38951	-10.4909	0.805422	-9.79533	0.777884	-10.2157	0.803324	-10.0391
0.701234	-7.00188	0.701343	-9.62271	0.805946	-9.82709	1.39051	-10.4917	0.806005	-9.79578	0.778447	-10.2157	0.803905	-10.0389
0.701742	-7.00212	0.70185	-9.62322	0.806529	-9.82704	1.39151	-10.4923	0.806587	-9.79623	0.779009	-10.2156	0.804486	-10.0386
0.702249	-7.00235	0.702358	-9.62372	0.807111	-9.82715	1.39251	-10.4927	0.807169	-9.79668	0.779572	-10.2155	0.805066	-10.0384
0.702757	-7.00258	0.702865	-9.62424	0.807693	-9.82734	1.39351	-10.4932	0.807752	-9.79686	0.780134	-10.2154	0.805647	-10.0381
0.703264	-7.0028	0.703373	-9.62477	0.808275	-9.82752	1.39451	-10.4935	0.808334	-9.7966	0.780697	-10.2152	0.806228	-10.0381
0.703771	-7.00303	0.70388	-9.62528	0.808858	-9.82771	1.39551	-10.4937	0.808916	-9.796	0.781259	-10.2151	0.806809	-10.0383
0.704279	-7.00326	0.704388	-9.6258	0.80944	-9.82789	1.39651	-10.494	0.809499	-9.79533	0.781822	-10.215	0.807389	-10.0385
0.704786	-7.00349	0.704895	-9.62632	0.810022	-9.82801	1.39751	-10.4944	0.810081	-9.79467	0.782384	-10.2148	0.80797	-10.0386
0.705294	-7.00382	0.705403	-9.62684	0.810605	-9.82804	1.39851	-10.4952	0.810663	-9.794	0.782947	-10.2147	0.808551	-10.0388
0.705801	-7.00433	0.70591	-9.62736	0.811187	-9.82811	1.3995	-10.4965	0.811246	-9.79333	0.783509	-10.2146	0.809132	-10.0389
0.706308	-7.00471	0.706418	-9.62786	0.811769	-9.8282	1.4005	-10.4978	0.811828	-9.79286	0.784072	-10.2147	0.809712	-10.0391
0.706816	-7.00497	0.706925	-9.62833	0.812351	-9.82828	1.4015	-10.4988	0.81241	-9.79276	0.784634	-10.2148	0.810293	-10.0392
0.707323	-7.00523	0.707433	-9.62864	0.812934	-9.82837	1.4025	-10.4991	0.812993	-9.79306	0.785197	-10.215	0.810874	-10.0391
0.707831	-7.00549	0.70794	-9.62891	0.813516	-9.82846	1.4035	-10.4986	0.813575	-9.79346	0.785759	-10.2152	0.811455	-10.0391
0.708338	-7.00575	0.708448	-9.62913	0.814098	-9.82851	1.4045	-10.4981	0.814157	-9.79386	0.786322	-10.2154	0.812036	-10.0391
0.708846	-7.00601	0.708955	-9.62934	0.814681	-9.82846	1.4055	-10.4979	0.81474	-9.79426	0.786884	-10.2155	0.812616	-10.0391
0.709353	-7.00627	0.709463	-9.62955	0.815263	-9.82854	1.4065	-10.4985	0.815322	-9.79466	0.787447	-10.2159	0.813197	-10.0391
0.70986	-7.00654	0.70997	-9.62976	0.815845	-9.82875	1.4075	-10.4996	0.815904	-9.79501	0.788009	-10.2163	0.813778	-10.0391
0.710368	-7.00676	0.710478	-9.62997	0.816428	-9.82898	1.4085	-10.5008	0.816487	-9.79516	0.788572	-10.2165	0.814359	-10.0391
0.710875	-7.00672	0.710985	-9.63018	0.81701	-9.82921	1.4095	-10.5016	0.817069	-9.79504	0.789134	-10.2167	0.814939	-10.039
0.711383	-7.00668	0.711493	-9.63033	0.817592	-9.82944	1.4105	-10.5018	0.817651	-9.79485	0.789697	-10.2169	0.81552	-10.0387
0.71189	-7.00664	0.712	-9.63049	0.818174	-9.82968	1.41149	-10.5019	0.818234	-9.79466	0.790259	-10.2171	0.816101	-10.0383
0.712398	-7.0066	0.712508	-9.63084	0.818757	-9.83012	1.41249	-10.5021	0.818816	-9.79447	0.790822	-10.2173	0.816682	-10.0379
0.712905	-7.00656	0.713016	-9.63122	0.819339	-9.83063	1.41349	-10.5026	0.819398	-9.79428	0.791384	-10.2174	0.817262	-10.0376
0.713412	-7.00648	0.713523	-9.63159	0.819921	-9.83099	1.41449	-10.5035	0.819981	-9.79409	0.791947	-10.2171	0.817843	-10.0372
0.71392	-7.00627	0.714031	-9.63197	0.820504	-9.83128	1.41549	-10.5045	0.820563	-9.79399	0.792509	-10.2165	0.818424	-10.0369
0.714427	-7.00568	0.714538	-9.63234	0.821086	-9.83158	1.41649	-10.5053	0.821145	-9.79406	0.793072	-10.2159	0.819005	-10.0365
0.714935	-7.0054	0.715046	-9.63272	0.821668	-9.83188	1.41749	-10.5057	0.821728	-9.79426	0.793634	-10.2152	0.819585	-10.0361
0.715442	-7.00515	0.715553	-9.6331	0.82225	-9.83218	1.41849	-10.5054	0.82231	-9.79448	0.794197	-10.2146	0.820166	-10.0356
0.715949	-7.0049	0.716061	-9.6335	0.822833	-9.83243	1.41949	-10.5051	0.822892	-9.79471	0.79476	-10.2139	0.820747	-10.0351
0.716457	-7.00466	0.716568	-9.63395	0.823415	-9.83264	1.42049	-10.505	0.823475	-9.79493	0.795322	-10.2132	0.821328	-10.0346
0.716964	-7.00441	0.717076	-9.63442	0.823997	-9.83308	1.42149	-10.5056	0.824057	-9.79516	0.795884	-10.2126	0.821908	-10.034
0.717472	-7.00417	0.717583	-9.63489	0.82458	-9.83362	1.42248	-10.5068	0.824639	-9.79534	0.796447	-10.2123	0.822489	-10.0335
0.717979	-7.00394	0.718091	-9.63537	0.825162	-9.83416	1.42348	-10.5081	0.825222	-9.79552	0.79701	-10.2123	0.82307	-10.0331
0.718487	-7.0038	0.718598	-9.63585	0.825744	-9.8347	1.42448	-10.5091	0.825804	-9.79589	0.797572	-10.2123	0.823651	-10.0327
0.718994	-7.00391	0.719106	-9.63632	0.826327	-9.83524	1.42548	-10.5097	0.826386	-9.79631	0.798135	-10.2123	0.824231	-10.0324
0.719501	-7.00418	0.719613	-9.6368	0.826909	-9.83576	1.42648	-10.5103	0.826969	-9.79673	0.798697	-10.2124	0.824812	-10.0321
0.720009	-7.00448	0.720121	-9.63729	0.827491	-9.83601	1.42748	-10.5109	0.827551	-9.79715	0.79926	-10.2124	0.825393	-10.0318
0.720516	-7.00477	0.720628	-9.6377	0.828074	-9.836	1.42848	-10.5114	0.828133	-9.79757	0.799822	-10.2125	0.825974	-10.0314
0.721024	-7.00506	0.721136	-9.63804	0.828656	-9.83589	1.42948	-10.5115	0.828716	-9.79802	0.800385	-10.2127	0.826554	-10.0311
0.721531	-7.00536	0.721643	-9.63834	0.829238	-9.83576	1.43048	-10.5115	0.829298	-9.79865	0.800947	-10.213	0.827135	-10.0308
0.722039	-7.00568	0.722151	-9.63865	0.82982	-9.83563	1.43148	-10.5112	0.82988	-9.79893	0.80151	-10.2131	0.827716	-10.0307
0.722546	-7.00625	0.722658	-9.63899	0.830403	-9.8355	1.43247	-10.5104	0.830463	-9.79902	0.802072	-10.2133	0.828297	-10.031
0.723053	-7.00701	0.723166	-9.63932	0.830985	-9.83537	1.43347	-10.5097	0.831045	-9.79909	0.802635	-10.2134	0.828877	-10.0314
0.723561	-7.00747	0.723674	-9.63966	0.831567	-9.83558	1.43447	-10.5091	0.831627	-9.79916	0.803197	-10.2136	0.829458	-10.0318
0.724068	-7.00786	0.724181	-9.64005	0.83215	-9.83596	1.43547	-10.5088	0.83221	-9.79923	0.80376	-10.2137	0.830039	-10.0322
0.724576	-7.00825	0.724689	-9.64053	0.832732	-9.83623	1.43647	-10.509	0.832792	-9.7993	0.804322	-10.2138	0.83062	-10.0326
0.725083	-7.00864	0.725196	-9.64111	0.833314	-9.83647	1.43747	-10.5092	0.833374	-9.799	0.804885	-10.2138	0.8312	-10.033
0.72559	-7.00903	0.725704	-9.64181	0.833896	-9.8367	1.43847	-10.5092	0.833957	-9.799	0.805447	-10.2137	0.831781	-10.0333
0.726098	-7.00941	0.726211	-9.6425	0.834479	-9.83693	1.43947	-10.5089	0.834539	-9.79967	0.80601	-10.2135	0.832362	-10.0335
0.726605	-7.00961	0.726719	-9.64321	0.835061	-9.83716	1.44047	-10.5086	0.835121	-9.80046	0.806572	-10.2133	0.832943	-10.0337
0.727113	-7.00936	0.727226	-9.64391	0.835643	-9.8373	1.44147	-10.5084	0.835703	-9.80126	0.807135	-10.2131	0.833523	-10.0339
0.72762	-7.00901	0.727734	-9.64461	0.836226	-9.83727	1.44247	-10.5086	0.836286	-9.80205	0.807697	-10.2129	0.834104	-10.0341
0.728127	-7.00861	0.728241	-9.64525	0.836808	-9.83732	1.44346	-10.5092	0.836868	-9.80285	0.80826	-10.2127	0.834685	-10.0343
0.728635	-7.00819	0.728749	-9.64569	0.83739	-9.83741	1.44446	-10.5096	0.837451	-9.80398	0.808822	-10.2125	0.835266	-10.0345
0.729142	-7.00778	0.729256	-9.64591	0.837973	-9.8375	1.44546	-10.5097	0.838033	-9.80529	0.809385	-10.2126	0.835846	-10.0348
0.72965	-7.00736	0.729764	-9.64616	0.838555	-9.83759	1.44646	-10.5093	0.838615	-9.80571	0.809947	-10.2129	0.836427	-10.035
0.730157	-7.00694	0.730271	-9.64642	0.839137	-9.83768	1.44746	-10.5089	0.839198	-9.80598	0.81051	-10.2133	0.837008	-10.0352
0.730665	-7.00653	0.730779	-9.64667	0.839719	-9.83776	1.44846	-10.5085	0.83978	-9.80625	0.811072	-10.2137	0.837589	-10.0354
0.731172	-7.00612	0.731286	-9.64693	0.840302	-9.83778	1.44946	-10.5084	0.840362	-9.80652	0.811635	-10.2141	0.838169	-10.0356
0.731679	-7.00574	0.731794	-9.64719	0.840884	-9.83775	1.45046	-10.5085	0.840944	-9.80679	0.812197	-10.2145	0.83875	-10.0358
0.732187	-7.00539	0.732301	-9.64745	0.841466	-9.8377	1.45146	-10.5085	0.841527	-9.80691	0.81276	-10.2148	0.839331	-10.036
0.732694	-7.00505	0.732809	-9.64771	0.842049	-9.83764	1.45246	-10.5086	0.842109	-9.80668	0.813322	-10.2148	0.839912	-10.0361
0.733202	-7.00471	0.733316	-9.64793	0.842631	-9.83758	1.45345	-10.509	0.842691	-9.80655	0.813885	-10.2147	0.840492	-10.0362
0.733709	-7.00438	0.733824	-9.64801	0.843213	-9.83753	1.45445	-10.5101	0.843274	-9.80652	0.814447	-10.2145	0.841073	-10.0365
0.734217	-7.00404	0.734331	-9.64788	0.843795	-9.83747	1.45545	-10.5115	0.843856	-9.8065	0.81501	-10.2143	0.841654	-10.0368
0.734724	-7.00371	0.734839	-9.64775	0.844378	-9.8372	1.45645	-10.5128	0.844438	-9.80648	0.815573	-10.214	0.842235	-10.0371
0.735231	-7.00355	0.735346	-9.64761	0.84496	-9.83691	1.45745	-10.5138	0.845021	-9.80646	0.816135	-10.2138	0.842815	-10.0374
0.735739	-7.00346	0.735854	-9.64748	0.845542	-9.83677	1.45845	-10.5142	0.845603	-9.80644	0.816698	-10.2135	0.843396	-10.0377
0.736246	-7.00309	0.736362	-9.64735	0.846125	-9.83667	1.45945	-10.5145	0.846185	-9.80659	0.81726	-10.2134	0.843977	-10.038
0.736754	-7.00257	0.736869	-9.64724	0.846707	-9.83656	1.46045	-10.5148	0.846768	-9.80681	0.817823	-10.2133	0.844558	-10.0385
0.737261	-7.00205	0.737377	-9.64717	0.847289	-9.83645	1.46145	-10.5149	0.84735	-9.80694	0.818385	-10.213	0.845138	-10.0388
0.737768	-7.00153	0.737884	-9.64723	0.847872	-9.83634	1.46245	-10.5152	0.847932	-9.80703	0.818948	-10.2126	0.845719	-10.0391
0.738276	-7.00101	0.738392	-9.64768	0.848454	-9.83634	1.46345	-10.5155	0.848515	-9.80711	0.81951	-10.2122	0.8463	-10.0394
0.738783	-7.00049	0.738899	-9.64812	0.849036	-9.83653	1.46444	-10.516	0.849097	-9.80719	0.820073	-10.2118	0.846881	-10.0397
0.739291	-7.00003	0.739407	-9.64857	0.849618	-9.83672	1.46544	-10.5167	0.849679	-9.80727	0.820635	-10.2113	0.847461	-10.0401
0.739798	-6.99979	0.739914	-9.64901	0.850201	-9.83691	1.46644	-10.5176	0.850262	-9.80726	0.821198	-10.2109	0.848042	-10.0404
0.740306	-6.99956	0.740422	-9.64945	0.850783	-9.83709	1.46744	-10.5186	0.850844	-9.80711	0.82176	-10.2106	0.848623	-10.0408
0.740813	-6.9993	0.740929	-9.64988	0.851365	-9.83728	1.46844	-10.5198	0.851426	-9.80721	0.822323	-10.2105	0.849204	-10.0414
0.74132	-6.99903	0.741437	-9.65025	0.851948	-9.83746	1.46944	-10.5215	0.852009	-9.80758	0.822885	-10.2106	0.849784	-10.0423
0.741828	-6.99876	0.741944	-9.65045	0.85253	-9.83761	1.47044	-10.5231	0.852591	-9.80794	0.823448	-10.2108	0.850365	-10.0432
0.742335	-6.99849	0.742452	-9.65055	0.853112	-9.83753	1.47144	-10.5245	0.853173	-9.80831	0.82401	-10.211	0.850946	-10.0442
0.742843	-6.99822	0.742959	-9.65063	0.853695	-9.83726	1.47244	-10.5251	0.853756	-9.80868	0.824573	-10.2111	0.851527	-10.0451
0.74335	-6.99795	0.743467	-9.65071	0.854277	-9.83683	1.47344	-10.5256	0.854338	-9.80901	0.825135	-10.2113	0.852107	-10.046
0.743858	-6.99743	0.743974	-9.65078	0.854859	-9.83634	1.47444	-10.5261	0.85492	-9.8092	0.825698	-10.2114	0.852688	-10.0469
0.744365	-6.99693	0.744482	-9.65086	0.855441	-9.83585	1.47544	-10.5267	0.855503	-9.80929	0.82626	-10.2111	0.853269	-10.0478
0.744872	-6.99663	0.744989	-9.65094	0.856024	-9.83535	1.47643	-10.5273	0.856085	-9.80941	0.826823	-10.2108	0.85385	-10.0487
0.74538	-6.99646	0.745497	-9.65101	0.856606	-9.83486	1.47743	-10.5278	0.856667	-9.80953	0.827385	-10.2104	0.85443	-10.0495
0.745887	-6.99628	0.746004	-9.65105	0.857188	-9.83446	1.47843	-10.5283	0.85725	-9.80966	0.827948	-10.21	0.855011	-10.0503
0.746395	-6.99611	0.746512	-9.65122	0.857771	-9.83427	1.47943	-10.5283	0.857832	-9.80978	0.82851	-10.2096	0.855592	-10.0511
0.746902	-6.99594	0.74702	-9.65156	0.858353	-9.83429	1.48043	-10.5281	0.858414	-9.80991	0.829073	-10.2092	0.856173	-10.0519
0.747409	-6.99576	0.747527	-9.65192	0.858935	-9.83447	1.48143	-10.5279	0.858997	-9.8103	0.829635	-10.2088	0.856753	-10.0527
0.747917	-6.99539	0.748035	-9.65227	0.859518	-9.83464	1.48243	-10.5278	0.859579	-9.81097	0.830198	-10.2085	0.857334	-10.0532
0.748424	-6.99488	0.748542	-9.65263	0.8601	-9.83481	1.48343	-10.5278	0.860161	-9.81156	0.83076	-10.2083	0.857915	-10.0536
0.748932	-6.99455	0.74905	-9.65298	0.860682	-9.83498	1.48443	-10.527	0.860744	-9.81203	0.831323	-10.2081	0.858496	-10.0537
0.749439	-6.99445	0.749557	-9.65335	0.861264	-9.83521	1.48543	-10.5263	0.861326	-9.8125	0.831885	-10.208	0.859076	-10.0539
0.749947	-6.99435	0.750065	-9.65379	0.861847	-9.83558	1.48643	-10.5256	0.861908	-9.81297	0.832448	-10.2078	0.859657	-10.0541
0.750454	-6.99425	0.750572	-9.65434	0.862429	-9.8361	1.48742	-10.5258	0.862491	-9.81344	0.83301	-10.2077	0.860238	-10.0543
0.750961	-6.99416	0.75108	-9.655	0.863011	-9.83673	1.48842	-10.5264	0.863073	-9.81363	0.833573	-10.2076	0.860819	-10.0545
0.751469	-6.99405	0.751587	-9.65568	0.863594	-9.83738	1.48942	-10.527	0.863655	-9.81319	0.834135	-10.2074	0.8614	-10.0547
0.751976	-6.99395	0.752095	-9.65635	0.864176	-9.83803	1.49042	-10.5271	0.864238	-9.81253	0.834698	-10.2075	0.86198	-10.0549
0.752484	-6.9939	0.752602	-9.65702	0.864758	-9.83867	1.49142	-10.5267	0.86482	-9.81195	0.835261	-10.2077	0.862561	-10.0549
0.752991	-6.99415	0.75311	-9.6577	0.86534	-9.83931	1.49242	-10.5262	0.865402	-9.81138	0.835823	-10.2079	0.863142	-10.0549
0.753498	-6.99417	0.753617	-9.65838	0.865923	-9.83986	1.49342	-10.5257	0.865985	-9.81082	0.836386	-10.2081	0.863723	-10.0549
0.754006	-6.99413	0.754125	-9.65902	0.866505	-9.84023	1.49442	-10.5252	0.866567	-9.81026	0.836948	-10.2084	0.864303	-10.0549
0.754513	-6.99408	0.754632	-9.65951	0.867087	-9.8404	1.49542	-10.525	0.867149	-9.80977	0.837511	-10.2086	0.864884	-10.0549
0.755021	-6.99404	0.75514	-9.65962	0.86767	-9.84047	1.49642	-10.5248	0.867732	-9.80996	0.838073	-10.2089	0.865465	-10.0549
0.755528	-6.99399	0.755647	-9.65961	0.868252	-9.84054	1.49741	-10.5248	0.868314	-9.81063	0.838636	-10.209	0.866046	-10.055
0.756036	-6.99395	0.756155	-9.65958	0.868834	-9.84061	1.49841	-10.5253	0.868896	-9.8114	0.839198	-10.2087	0.866626	-10.0551
0.756543	-6.99392	0.756662	-9.65955	0.869417	-9.84069	1.49941	-10.5261	0.869479	-9.81221	0.839761	-10.2086	0.867207	-10.0552
0.75705	-6.99399	0.75717	-9.65952	0.869999	-9.84078	1.50041	-10.5269	0.870061	-9.81302	0.840323	-10.2084	0.867788	-10.0553
0.757558	-6.99423	0.757677	-9.65949	0.870581	-9.8409	1.50141	-10.5277	0.870643	-9.81384	0.840886	-10.2083	0.868369	-10.0554
0.758065	-6.99462	0.758185	-9.65945	0.871163	-9.84094	1.50241	-10.5281	0.871226	-9.81465	0.841448	-10.2081	0.868949	-10.0556
0.758573	-6.99503	0.758693	-9.65938	0.871746	-9.84091	1.50341	-10.5286	0.871808	-9.81535	0.842011	-10.208	0.86953	-10.0557
0.75908	-6.99544	0.7592	-9.6594	0.872328	-9.84087	1.50441	-10.5291	0.87239	-9.81593	0.842573	-10.2078	0.870111	-10.0556
0.759587	-6.99586	0.759708	-9.65956	0.87291	-9.84084	1.50541	-10.5295	0.872973	-9.81644	0.843136	-10.2079	0.870692	-10.0554
0.760095	-6.99627	0.760215	-9.65976	0.873493	-9.84081	1.50641	-10.5296	0.873555	-9.81693	0.843698	-10.2081	0.871272	-10.0551
0.760602	-6.99668	0.760723	-9.65996	0.874075	-9.84072	1.50741	-10.5298	0.874137	-9.81742	0.844261	-10.2083	0.871853	-10.0547
0.76111	-6.99707	0.76123	-9.66015	0.874657	-9.84049	1.5084	-10.5303	0.87472	-9.81792	0.844823	-10.2086	0.872434	-10.0543
0.761617	-6.99733	0.761738	-9.66035	0.87524	-9.84033	1.5094	-10.5318	0.875302	-9.81841	0.845386	-10.2088	0.873015	-10.0539
0.762125	-6.99697	0.762245	-9.66055	0.875822	-9.84033	1.5104	-10.5332	0.875884	-9.81893	0.845948	-10.2091	0.873595	-10.0535
0.762632	-6.9965	0.762753	-9.66091	0.876404	-9.84037	1.5114	-10.5344	0.876467	-9.81956	0.846511	-10.2093	0.874176	-10.0532
0.763139	-6.99602	0.76326	-9.6615	0.876986	-9.84041	1.5124	-10.5345	0.877049	-9.82018	0.847073	-10.2097	0.874757	-10.053
0.763647	-6.99555	0.763768	-9.66223	0.877569	-9.84044	1.5134	-10.5338	0.877631	-9.82077	0.847636	-10.2104	0.875338	-10.0525
0.764154	-6.99508	0.764275	-9.66301	0.878151	-9.84048	1.5144	-10.533	0.878214	-9.82135	0.848198	-10.2114	0.875918	-10.052
0.764662	-6.99462	0.764783	-9.66378	0.878733	-9.84053	1.5154	-10.5324	0.878796	-9.82193	0.848761	-10.2124	0.876499	-10.0515
0.765169	-6.9942	0.76529	-9.66455	0.879316	-9.84057	1.5164	-10.5325	0.879378	-9.8225	0.849323	-10.2134	0.87708	-10.051
0.765676	-6.99421	0.765798	-9.66533	0.879898	-9.84055	1.5174	-10.5336	0.879961	-9.82308	0.849886	-10.2144	0.877661	-10.0504
0.766184	-6.99445	0.766305	-9.6661	0.88048	-9.84051	1.5184	-10.5346	0.880543	-9.82329	0.850448	-10.2155	0.878241	-10.0498
0.766691	-6.99484	0.766813	-9.66683	0.881063	-9.84047	1.5194	-10.5354	0.881125	-9.82334	0.851011	-10.2165	0.878822	-10.049
0.767199	-6.99529	0.76732	-9.66718	0.881645	-9.84043	1.52039	-10.5354	0.881708	-9.8235	0.851573	-10.2173	0.879403	-10.0483
0.767706	-6.99573	0.767828	-9.66755	0.882227	-9.84039	1.52139	-10.5351	0.88229	-9.82369	0.852136	-10.2177	0.879984	-10.048
0.768214	-6.99617	0.768335	-9.66795	0.882809	-9.84047	1.52239	-10.5347	0.882872	-9.82389	0.852698	-10.2177	0.880564	-10.0477
0.768721	-6.99661	0.768843	-9.66835	0.883392	-9.84073	1.52339	-10.5337	0.883455	-9.82409	0.853261	-10.2176	0.881145	-10.0473
0.769228	-6.99706	0.769351	-9.66875	0.883974	-9.84121	1.52439	-10.532	0.884037	-9.82428	0.853823	-10.2176	0.881726	-10.047
0.769736	-6.99756	0.769858	-9.66916	0.884556	-9.8418	1.52539	-10.5301	0.884619	-9.82445	0.854386	-10.2175	0.882307	-10.0467
0.770243	-6.9981	0.770366	-9.66957	0.885139	-9.84238	1.52639	-10.5284	0.885202	-9.8246	0.854948	-10.2174	0.882887	-10.0464
0.770751	-6.99871	0.770873	-9.66997	0.885721	-9.84297	1.52739	-10.5273	0.885784	-9.82431	0.855511	-10.2174	0.883468	-10.0461
0.771258	-6.99933	0.771381	-9.67046	0.886303	-9.84356	1.52839	-10.5269	0.886366	-9.8238	0.856073	-10.2175	0.884049	-10.0457
0.771766	-6.99995	0.771888	-9.67105	0.886885	-9.84408	1.52939	-10.5266	0.886949	-9.82329	0.856636	-10.2177	0.88463	-10.0453
0.772273	-7.00057	0.772396	-9.67171	0.887468	-9.84439	1.53039	-10.5266	0.887531	-9.82278	0.857199	-10.218	0.88521	-10.045
0.77278	-7.00119	0.772903	-9.67241	0.88805	-9.84475	1.53138	-10.5272	0.888113	-9.82228	0.857761	-10.2184	0.885791	-10.0446
0.773288	-7.00182	0.773411	-9.67308	0.888632	-9.84524	1.53238	-10.5282	0.888695	-9.82177	0.858324	-10.2187	0.886372	-10.0443
0.773795	-7.00227	0.773918	-9.67373	0.889215	-9.84576	1.53338	-10.5292	0.889278	-9.82144	0.858886	-10.219	0.886953	-10.0439
0.774303	-7.0025	0.774426	-9.67434	0.889797	-9.84627	1.53438	-10.5302	0.88986	-9.82136	0.859449	-10.2194	0.887533	-10.0437
0.77481	-7.00267	0.774933	-9.67496	0.890379	-9.84678	1.53538	-10.5311	0.890442	-9.82142	0.860011	-10.2197	0.888114	-10.0436
0.775317	-7.00284	0.775441	-9.67554	0.890962	-9.84728	1.53638	-10.5319	0.891025	-9.82152	0.860574	-10.2199	0.888695	-10.0436
0.775825	-7.00301	0.775948	-9.67598	0.891544	-9.8477	1.53738	-10.5328	0.891607	-9.82162	0.861136	-10.2197	0.889276	-10.0436
0.776332	-7.00318	0.776456	-9.6762	0.892126	-9.84785	1.53838	-10.5339	0.89219	-9.82172	0.861699	-10.2196	0.889856	-10.0435
0.77684	-7.00335	0.776963	-9.67613	0.892708	-9.84776	1.53938	-10.5352	0.892772	-9.82182	0.862261	-10.2194	0.890437	-10.0435
0.777347	-7.00352	0.777471	-9.67605	0.893291	-9.8476	1.54038	-10.5365	0.893354	-9.82183	0.862824	-10.2192	0.891018	-10.0435
0.777855	-7.00365	0.777978	-9.67598	0.893873	-9.84744	1.54137	-10.5374	0.893936	-9.82171	0.863386	-10.2191	0.891599	-10.0436
0.778362	-7.00342	0.778486	-9.6759	0.894455	-9.84728	1.54237	-10.5375	0.894519	-9.82151	0.863949	-10.2189	0.892179	-10.0439
0.778869	-7.00314	0.778993	-9.67583	0.895038	-9.84712	1.54337	-10.5376	0.895101	-9.82127	0.864511	-10.2186	0.89276	-10.0443
0.779377	-7.00288	0.779501	-9.67575	0.89562	-9.84709	1.54437	-10.5379	0.895683	-9.82104	0.865074	-10.2186	0.893341	-10.0447
0.779884	-7.00265	0.780008	-9.67563	0.896202	-9.84727	1.54537	-10.5384	0.896266	-9.82081	0.865636	-10.2188	0.893922	-10.0452
0.780392	-7.00241	0.780516	-9.67545	0.896785	-9.84756	1.54637	-10.5389	0.896848	-9.82058	0.866199	-10.2191	0.894502	-10.0456
0.780899	-7.00218	0.781024	-9.67563	0.897367	-9.84786	1.54737	-10.5392	0.89743	-9.82029	0.866761	-10.2193	0.895083	-10.046
0.781406	-7.00194	0.781531	-9.6759	0.897949	-9.84817	1.54837	-10.5396	0.898013	-9.81991	0.867324	-10.2196	0.895664	-10.0464
0.781914	-7.0017	0.782039	-9.67618	0.898531	-9.84848	1.54937	-10.5406	0.898595	-9.81968	0.867886	-10.2198	0.896245	-10.0468
0.782421	-7.00166	0.782546	-9.67646	0.899114	-9.84878	1.55037	-10.5419	0.899177	-9.81955	0.868449	-10.22	0.896825	-10.0468
0.782929	-7.00176	0.783054	-9.67673	0.899696	-9.8491	1.55137	-10.5433	0.89976	-9.81941	0.869011	-10.22	0.897406	-10.0468
0.783436	-7.00206	0.783561	-9.67701	0.900278	-9.84952	1.55236	-10.5442	0.900342	-9.81926	0.869574	-10.2198	0.897987	-10.0468
0.783944	-7.00252	0.784069	-9.67738	0.900861	-9.85009	1.55336	-10.5441	0.900924	-9.81911	0.870136	-10.2193	0.898568	-10.0467
0.784451	-7.00297	0.784576	-9.67806	0.901443	-9.85071	1.55436	-10.5433	0.901507	-9.81896	0.870699	-10.2189	0.899148	-10.0467
0.784958	-7.00343	0.785084	-9.67859	0.902025	-9.85134	1.55536	-10.5424	0.902089	-9.81883	0.871261	-10.2184	0.899729	-10.0468
0.785466	-7.00388	0.785591	-9.67889	0.902608	-9.85198	1.55636	-10.5414	0.902671	-9.81878	0.871824	-10.2179	0.90031	-10.0469
0.785973	-7.00434	0.786099	-9.67917	0.90319	-9.8526	1.55736	-10.5405	0.903254	-9.81885	0.872386	-10.2175	0.900891	-10.0471
0.786481	-7.0047	0.786606	-9.67945	0.903772	-9.85323	1.55836	-10.5401	0.903836	-9.81895	0.872949	-10.217	0.901471	-10.0472
0.786988	-7.00492	0.787114	-9.67973	0.904354	-9.85367	1.55936	-10.5397	0.904418	-9.81905	0.873511	-10.2165	0.902052	-10.0472
0.787495	-7.00499	0.787621	-9.68001	0.904937	-9.85395	1.56036	-10.5394	0.905001	-9.81915	0.874074	-10.2161	0.902633	-10.0473
0.788003	-7.00495	0.788129	-9.68027	0.905519	-9.85418	1.56136	-10.5391	0.905583	-9.81925	0.874636	-10.2157	0.903214	-10.0474
0.78851	-7.00488	0.788636	-9.68043	0.906101	-9.85438	1.56235	-10.5387	0.906165	-9.81938	0.875199	-10.2153	0.903794	-10.0475
0.789018	-7.00481	0.789144	-9.68044	0.906684	-9.85458	1.56335	-10.5383	0.906748	-9.81953	0.875762	-10.2149	0.904375	-10.0478
0.789525	-7.00473	0.789651	-9.68051	0.907266	-9.85479	1.56435	-10.5376	0.90733	-9.81959	0.876324	-10.2145	0.904956	-10.0484
0.790033	-7.00466	0.790159	-9.68058	0.907848	-9.85501	1.56535	-10.5368	0.907912	-9.81953	0.876887	-10.2141	0.905537	-10.049
0.79054	-7.00465	0.790666	-9.68066	0.90843	-9.85525	1.56635	-10.536	0.908495	-9.81947	0.877449	-10.2134	0.906117	-10.0497
0.791047	-7.00512	0.791174	-9.68073	0.909013	-9.8555	1.56735	-10.5351	0.909077	-9.8194	0.878012	-10.213	0.906698	-10.0504
0.791555	-7.00586	0.791681	-9.6808	0.909595	-9.85555	1.56835	-10.5339	0.909659	-9.81934	0.878574	-10.2127	0.907279	-10.0511
0.792062	-7.0066	0.792189	-9.68087	0.910177	-9.85535	1.56935	-10.5325	0.910242	-9.81925	0.879137	-10.2125	0.90786	-10.0518
0.79257	-7.00734	0.792697	-9.68091	0.91076	-9.85515	1.57035	-10.5311	0.910824	-9.81907	0.879699	-10.2122	0.908441	-10.0521
0.793077	-7.00808	0.793204	-9.68081	0.911342	-9.85494	1.57135	-10.5303	0.911406	-9.8188	0.880262	-10.212	0.909021	-10.0522
0.793585	-7.00883	0.793712	-9.68078	0.911924	-9.85474	1.57235	-10.5308	0.911989	-9.81847	0.880824	-10.2118	0.909602	-10.0522
0.794092	-7.00956	0.794219	-9.68077	0.912507	-9.85451	1.57334	-10.5315	0.912571	-9.81815	0.881387	-10.2118	0.910183	-10.0521
0.794599	-7.0103	0.794727	-9.68076	0.913089	-9.85416	1.57434	-10.5321	0.913153	-9.81782	0.881949	-10.2122	0.910764	-10.052
0.795107	-7.01089	0.795234	-9.68075	0.913671	-9.8537	1.57534	-10.5321	0.913736	-9.81749	0.882512	-10.2124	0.911344	-10.0519
0.795614	-7.0113	0.795742	-9.68074	0.914253	-9.8534	1.57634	-10.5311	0.914318	-9.81716	0.883074	-10.2126	0.911925	-10.0518
0.796122	-7.01159	0.796249	-9.68073	0.914836	-9.85313	1.57734	-10.5302	0.9149	-9.8171	0.883637	-10.2128	0.912506	-10.0517
0.796629	-7.01183	0.796757	-9.68071	0.915418	-9.85286	1.57834	-10.5296	0.915483	-9.81744	0.884199	-10.2129	0.913087	-10.0516
0.797136	-7.01207	0.797264	-9.68062	0.916	-9.85259	1.57934	-10.5301	0.916065	-9.81783	0.884762	-10.2131	0.913667	-10.0517
0.797644	-7.0123	0.797772	-9.68053	0.916583	-9.85232	1.58034	-10.5307	0.916647	-9.81822	0.885324	-10.2133	0.914248	-10.052
0.798151	-7.01254	0.798279	-9.68046	0.917165	-9.85196	1.58134	-10.5313	0.91723	-9.81862	0.885887	-10.2132	0.914829	-10.0524
0.798659	-7.01277	0.798787	-9.68039	0.917747	-9.85147	1.58234	-10.5315	0.917812	-9.81902	0.886449	-10.213	0.91541	-10.0528
0.799166	-7.01299	0.799294	-9.68032	0.918329	-9.85116	1.58334	-10.5317	0.918394	-9.81942	0.887012	-10.2127	0.91599	-10.0531
0.799674	-7.01317	0.799802	-9.68025	0.918912	-9.85098	1.58434	-10.5321	0.918977	-9.81972	0.887574	-10.2123	0.916571	-10.0535
0.800181	-7.01336	0.800309	-9.68018	0.919494	-9.8508	1.58533	-10.5325	0.919559	-9.81987	0.888137	-10.212	0.917152	-10.0538
0.800688	-7.01367	0.800817	-9.68011	0.920076	-9.85062	1.58633	-10.5328	0.920141	-9.82011	0.888699	-10.2117	0.917733	-10.0539
0.801196	-7.01404	0.801324	-9.67995	0.920659	-9.85044	1.58733	-10.533	0.920724	-9.82048	0.889262	-10.2113	0.918313	-10.054
0.801703	-7.01441	0.801832	-9.67974	0.921241	-9.85036	1.58833	-10.5332	0.921306	-9.82086	0.889824	-10.211	0.918894	-10.0539
0.802211	-7.01478	0.802339	-9.67956	0.921823	-9.85052	1.58933	-10.5336	0.921888	-9.82123	0.890387	-10.2111	0.919475	-10.0538
0.802718	-7.01513	0.802847	-9.67938	0.922406	-9.85067	1.59033	-10.5344	0.922471	-9.8216	0.890949	-10.2114	0.920056	-10.0538
0.803226	-7.01547	0.803355	-9.67921	0.922988	-9.85067	1.59133	-10.5357	0.923053	-9.822	0.891512	-10.2117	0.920636	-10.0537
0.803733	-7.0158	0.803862	-9.67904	0.92357	-9.85068	1.59233	-10.5369	0.923635	-9.82247	0.892074	-10.212	0.921217	-10.0536
0.80424	-7.01613	0.80437	-9.67887	0.924152	-9.85068	1.59333	-10.5383	0.924218	-9.82304	0.892637	-10.2124	0.921798	-10.0534
0.804748	-7.01622	0.804877	-9.6787	0.924735	-9.85068	1.59433	-10.539	0.9248	-9.82369	0.893199	-10.2127	0.922379	-10.0531
0.805255	-7.01599	0.805385	-9.67861	0.925317	-9.85068	1.59533	-10.5395	0.925382	-9.82433	0.893762	-10.213	0.922959	-10.0529
0.805763	-7.01562	0.805892	-9.67883	0.925899	-9.85064	1.59632	-10.5398	0.925965	-9.82497	0.894324	-10.213	0.92354	-10.0528
0.80627	-7.01526	0.8064	-9.67926	0.926482	-9.85074	1.59732	-10.5395	0.926547	-9.8256	0.894887	-10.2128	0.924121	-10.0526
0.806777	-7.01489	0.806907	-9.67976	0.927064	-9.85119	1.59832	-10.5399	0.927129	-9.82624	0.89545	-10.2126	0.924702	-10.0525
0.807285	-7.01452	0.807415	-9.68027	0.927646	-9.8517	1.59932	-10.5403	0.927712	-9.82676	0.896012	-10.2123	0.925282	-10.0524
0.807792	-7.01416	0.807922	-9.68078	0.928229	-9.85222	1.60032	-10.5411	0.928294	-9.82711	0.896574	-10.212	0.925863	-10.0524
0.8083	-7.01375	0.80843	-9.6813	0.928811	-9.85273	1.60132	-10.5427	0.928876	-9.82742	0.897137	-10.2118	0.926444	-10.0527
0.808807	-7.01333	0.808937	-9.68181	0.929393	-9.85325	1.60232	-10.5443	0.929459	-9.82773	0.8977	-10.2115	0.927025	-10.053
0.809314	-7.01312	0.809445	-9.68233	0.929975	-9.8537	1.60332	-10.5458	0.930041	-9.82804	0.898262	-10.2114	0.927605	-10.0533
0.809822	-7.013	0.809952	-9.68249	0.930558	-9.8541	1.60432	-10.547	0.930623	-9.82834	0.898825	-10.2116	0.928186	-10.0536
0.810329	-7.01289	0.81046	-9.68243	0.93114	-9.85454	1.60532	-10.5478	0.931206	-9.82864	0.899387	-10.2119	0.928767	-10.0539
0.810837	-7.01277	0.810967	-9.68222	0.931722	-9.85502	1.60631	-10.5484	0.931788	-9.82888	0.89995	-10.2123	0.929348	-10.0541
0.811344	-7.01265	0.811475	-9.68195	0.932305	-9.8555	1.60731	-10.5488	0.93237	-9.82904	0.900512	-10.2127	0.929928	-10.0545
0.811852	-7.01253	0.811982	-9.68168	0.932887	-9.85599	1.60831	-10.5489	0.932953	-9.82925	0.901075	-10.2131	0.930509	-10.0549
0.812359	-7.01234	0.81249	-9.68142	0.933469	-9.85647	1.60931	-10.5493	0.933535	-9.8295	0.901637	-10.2135	0.93109	-10.0553
0.812866	-7.01189	0.812997	-9.68114	0.934052	-9.85696	1.61031	-10.5496	0.934117	-9.82975	0.9022	-10.2139	0.931671	-10.0556
0.813374	-7.01137	0.813505	-9.68088	0.934634	-9.85747	1.61131	-10.5501	0.9347	-9.83	0.902762	-10.2143	0.932251	-10.0559
0.813881	-7.01082	0.814012	-9.68083	0.935216	-9.85785	1.61231	-10.5508	0.935282	-9.83026	0.903325	-10.2146	0.932832	-10.0562
0.814389	-7.01027	0.81452	-9.68099	0.935798	-9.85804	1.61331	-10.5514	0.935864	-9.83055	0.903887	-10.2149	0.933413	-10.0566
0.814896	-7.00972	0.815027	-9.68119	0.936381	-9.85823	1.61431	-10.5519	0.936447	-9.83098	0.90445	-10.2151	0.933994	-10.0568
0.815404	-7.00917	0.815535	-9.68137	0.936963	-9.85842	1.61531	-10.552	0.937029	-9.83154	0.905012	-10.2154	0.934574	-10.057
0.815911	-7.00862	0.816043	-9.68155	0.937545	-9.85862	1.61631	-10.5515	0.937611	-9.83215	0.905575	-10.2157	0.935155	-10.057
0.816418	-7.00807	0.81655	-9.68173	0.938128	-9.85887	1.6173	-10.551	0.938194	-9.83276	0.906137	-10.216	0.935736	-10.057
0.816926	-7.00767	0.817058	-9.68191	0.93871	-9.85937	1.6183	-10.5505	0.938776	-9.83337	0.9067	-10.2162	0.936317	-10.0569
0.817433	-7.00733	0.817565	-9.68209	0.939292	-9.86009	1.6193	-10.551	0.939358	-9.83398	0.907262	-10.2161	0.936897	-10.0569
0.817941	-7.00698	0.818073	-9.68226	0.939874	-9.86081	1.6203	-10.552	0.939941	-9.83459	0.907825	-10.2159	0.937478	-10.0568
0.818448	-7.00661	0.81858	-9.68238	0.940457	-9.86153	1.6213	-10.553	0.940523	-9.83524	0.908387	-10.2157	0.938059	-10.0568
0.818955	-7.00625	0.819088	-9.68252	0.941039	-9.86224	1.6223	-10.5538	0.941105	-9.83574	0.90895	-10.2155	0.93864	-10.0568
0.819463	-7.00589	0.819595	-9.68269	0.941621	-9.86295	1.6233	-10.5536	0.941687	-9.83589	0.909512	-10.2154	0.93922	-10.0569
0.81997	-7.00552	0.820103	-9.68286	0.942204	-9.86367	1.6243	-10.5536	0.94227	-9.83589	0.910075	-10.2152	0.939801	-10.0571
0.820478	-7.00516	0.82061	-9.68303	0.942786	-9.8643	1.6253	-10.5536	0.942852	-9.83589	0.910637	-10.215	0.940382	-10.0574
0.820985	-7.00479	0.821118	-9.6832	0.943368	-9.86481	1.6263	-10.5537	0.943434	-9.83589	0.9112	-10.215	0.940963	-10.0577
0.821493	-7.00443	0.821625	-9.68337	0.943951	-9.8654	1.6273	-10.5538	0.944017	-9.83589	0.911762	-10.2151	0.941543	-10.0579
0.822	-7.00432	0.822133	-9.68354	0.944533	-9.86608	1.6283	-10.5537	0.944599	-9.83587	0.912325	-10.2152	0.942124	-10.0582
0.822507	-7.00444	0.82264	-9.68365	0.945115	-9.86676	1.62929	-10.5538	0.945181	-9.83586	0.912887	-10.2153	0.942705	-10.0583
0.823015	-7.00457	0.823148	-9.68376	0.945697	-9.86744	1.63029	-10.5541	0.945764	-9.8361	0.91345	-10.2154	0.943286	-10.0583
0.823522	-7.00469	0.823655	-9.68391	0.94628	-9.86812	1.63129	-10.5543	0.946346	-9.8365	0.914012	-10.2155	0.943866	-10.0584
0.82403	-7.00482	0.824163	-9.68409	0.946862	-9.86872	1.63229	-10.5544	0.946928	-9.83691	0.914575	-10.2156	0.944447	-10.0588
0.824537	-7.00494	0.82467	-9.68428	0.947444	-9.86912	1.63329	-10.5545	0.947511	-9.83731	0.915137	-10.2157	0.945028	-10.0592
0.825045	-7.00507	0.825178	-9.68445	0.948027	-9.86947	1.63429	-10.554	0.948093	-9.83771	0.9157	-10.2159	0.945609	-10.0596
0.825552	-7.00525	0.825685	-9.68463	0.948609	-9.86994	1.63529	-10.5536	0.948675	-9.83806	0.916263	-10.2163	0.946189	-10.0601
0.826059	-7.00534	0.826193	-9.68481	0.949191	-9.87041	1.63629	-10.5533	0.949258	-9.83823	0.916825	-10.2167	0.94677	-10.0605
0.826567	-7.00527	0.826701	-9.68497	0.949774	-9.87089	1.63729	-10.553	0.94984	-9.83846	0.917388	-10.2172	0.947351	-10.0611
0.827074	-7.0051	0.827208	-9.68512	0.950356	-9.87136	1.63829	-10.5528	0.950422	-9.83881	0.91795	-10.2176	0.947932	-10.0617
0.827582	-7.00493	0.827716	-9.68527	0.950938	-9.87186	1.63929	-10.5526	0.951005	-9.83918	0.918513	-10.2181	0.948512	-10.0621
0.828089	-7.00476	0.828223	-9.68545	0.95152	-9.8725	1.64028	-10.5524	0.951587	-9.83953	0.919075	-10.2185	0.949093	-10.0625
0.828596	-7.00459	0.828731	-9.68565	0.952103	-9.87323	1.64128	-10.5524	0.952169	-9.83986	0.919638	-10.2189	0.949674	-10.0629
0.829104	-7.00442	0.829238	-9.68586	0.952685	-9.8739	1.64228	-10.5527	0.952752	-9.84018	0.9202	-10.2191	0.950255	-10.0633
0.829611	-7.00414	0.829746	-9.68607	0.953267	-9.87453	1.64328	-10.553	0.953334	-9.84047	0.920763	-10.2191	0.950836	-10.0636
0.830119	-7.00379	0.830253	-9.68629	0.95385	-9.87516	1.64428	-10.5533	0.953916	-9.84074	0.921325	-10.219	0.951416	-10.064
0.830626	-7.00345	0.830761	-9.6865	0.954432	-9.8758	1.64528	-10.5535	0.954499	-9.84112	0.921888	-10.2189	0.951997	-10.0642
0.831134	-7.00317	0.831268	-9.68668	0.955014	-9.87643	1.64628	-10.5539	0.955081	-9.84158	0.92245	-10.2188	0.952578	-10.0644
0.831641	-7.00288	0.831776	-9.68683	0.955597	-9.87685	1.64728	-10.5544	0.955663	-9.84203	0.923013	-10.2187	0.953158	-10.0647
0.832148	-7.0026	0.832283	-9.68721	0.956179	-9.87695	1.64828	-10.5546	0.956246	-9.84248	0.923575	-10.2185	0.953739	-10.0649
0.832656	-7.00232	0.832791	-9.68762	0.956761	-9.8769	1.64928	-10.554	0.956828	-9.84294	0.924138	-10.2184	0.95432	-10.0651
0.833163	-7.00203	0.833298	-9.68803	0.957343	-9.8768	1.65027	-10.553	0.95741	-9.84341	0.9247	-10.2183	0.954901	-10.0653
0.833671	-7.00193	0.833806	-9.68845	0.957926	-9.8767	1.65127	-10.552	0.957993	-9.84389	0.925263	-10.2182	0.955482	-10.0656
0.834178	-7.00213	0.834313	-9.68886	0.958508	-9.87661	1.65227	-10.5514	0.958575	-9.84425	0.925825	-10.2181	0.956062	-10.0658
0.834685	-7.00259	0.834821	-9.68927	0.95909	-9.87651	1.65327	-10.5518	0.959157	-9.84433	0.926388	-10.2179	0.956643	-10.0658
0.835193	-7.00305	0.835328	-9.68967	0.959673	-9.87641	1.65427	-10.5522	0.95974	-9.84441	0.92695	-10.2178	0.957224	-10.0656
0.8357	-7.0035	0.835836	-9.68985	0.960255	-9.87625	1.65527	-10.5527	0.960322	-9.8445	0.927513	-10.2177	0.957805	-10.0655
0.836208	-7.00396	0.836343	-9.68987	0.960837	-9.87606	1.65627	-10.5532	0.960904	-9.84458	0.928075	-10.2175	0.958385	-10.0653
0.836715	-7.00442	0.836851	-9.68972	0.961419	-9.87591	1.65727	-10.5536	0.961487	-9.84465	0.928638	-10.2173	0.958966	-10.0651
0.837223	-7.00487	0.837358	-9.68952	0.962002	-9.87576	1.65827	-10.5539	0.962069	-9.84465	0.9292	-10.2172	0.959547	-10.0649
0.83773	-7.00532	0.837866	-9.68932	0.962584	-9.87561	1.65927	-10.5541	0.962651	-9.84459	0.929763	-10.2173	0.960128	-10.0648
0.838237	-7.00564	0.838374	-9.68912	0.963166	-9.87546	1.66027	-10.5544	0.963234	-9.84451	0.930325	-10.2175	0.960708	-10.0648
0.838745	-7.00579	0.838881	-9.68892	0.963749	-9.87531	1.66126	-10.5547	0.963816	-9.84443	0.930888	-10.2176	0.961289	-10.0649
0.839252	-7.00604	0.839389	-9.68873	0.964331	-9.87523	1.66226	-10.5551	0.964398	-9.84435	0.93145	-10.2178	0.96187	-10.065
0.83976	-7.00632	0.839896	-9.68868	0.964913	-9.87541	1.66326	-10.5555	0.964981	-9.84427	0.932013	-10.2179	0.962451	-10.0652
0.840267	-7.00661	0.840404	-9.68881	0.965496	-9.87555	1.66426	-10.5566	0.965563	-9.84419	0.932575	-10.2181	0.963031	-10.0653
0.840774	-7.0069	0.840911	-9.68938	0.966078	-9.87567	1.66526	-10.5579	0.966145	-9.84408	0.933138	-10.2182	0.963612	-10.0655
0.841282	-7.00719	0.841419	-9.69007	0.96666	-9.87578	1.66626	-10.5593	0.966728	-9.84394	0.9337	-10.2183	0.964193	-10.0656
0.841789	-7.00748	0.841926	-9.69075	0.967242	-9.8759	1.66726	-10.5602	0.96731	-9.84395	0.934263	-10.2183	0.964774	-10.0659
0.842297	-7.00778	0.842434	-9.69143	0.967825	-9.87602	1.66826	-10.5606	0.967892	-9.84407	0.934825	-10.2183	0.965354	-10.0662
0.842804	-7.00811	0.842941	-9.69211	0.968407	-9.87613	1.66926	-10.561	0.968475	-9.84419	0.935388	-10.2183	0.965935	-10.0668
0.843312	-7.00848	0.843449	-9.6928	0.968989	-9.87627	1.67026	-10.5613	0.969057	-9.8443	0.935951	-10.2183	0.966516	-10.0673
0.843819	-7.00893	0.843956	-9.69349	0.969572	-9.87643	1.67125	-10.5616	0.969639	-9.84442	0.936513	-10.2182	0.967097	-10.0679
0.844326	-7.00938	0.844464	-9.69423	0.970154	-9.87664	1.67225	-10.5622	0.970222	-9.84464	0.937076	-10.2182	0.967677	-10.0684
0.844834	-7.00983	0.844971	-9.69476	0.970736	-9.87685	1.67325	-10.5628	0.970804	-9.84521	0.937638	-10.2182	0.968258	-10.069
0.845341	-7.01028	0.845479	-9.69515	0.971319	-9.87706	1.67425	-10.564	0.971386	-9.846	0.938201	-10.218	0.968839	-10.0695
0.845849	-7.01073	0.845986	-9.69549	0.971901	-9.87727	1.67525	-10.5655	0.971969	-9.84676	0.938763	-10.2178	0.96942	-10.0698
0.846356	-7.01119	0.846494	-9.69583	0.972483	-9.87747	1.67625	-10.5669	0.972551	-9.84753	0.939326	-10.2176	0.97	-10.0699
0.846864	-7.01166	0.847001	-9.69617	0.973065	-9.87759	1.67725	-10.5683	0.973133	-9.8483	0.939888	-10.2174	0.970581	-10.07
0.847371	-7.01212	0.847509	-9.69651	0.973648	-9.87761	1.67825	-10.5687	0.973716	-9.84907	0.940451	-10.2172	0.971162	-10.0701
0.847878	-7.01202	0.848016	-9.69684	0.97423	-9.87788	1.67925	-10.5691	0.974298	-9.84981	0.941013	-10.2171	0.971743	-10.0701
0.848386	-7.01186	0.848524	-9.69713	0.974812	-9.87819	1.68025	-10.5694	0.97488	-9.85037	0.941576	-10.2169	0.972323	-10.0702
0.848893	-7.01169	0.849032	-9.69748	0.975395	-9.8785	1.68125	-10.5699	0.975463	-9.85059	0.942138	-10.2167	0.972904	-10.0703
0.849401	-7.01152	0.849539	-9.69792	0.975977	-9.87881	1.68224	-10.5706	0.976045	-9.85062	0.942701	-10.2166	0.973485	-10.0698
0.849908	-7.01135	0.850047	-9.69842	0.976559	-9.87911	1.68324	-10.5713	0.976627	-9.85064	0.943263	-10.2164	0.974066	-10.0695
0.850415	-7.01119	0.850554	-9.69892	0.977141	-9.8794	1.68424	-10.572	0.97721	-9.85066	0.943826	-10.2162	0.974646	-10.0691
0.850923	-7.01093	0.851062	-9.69943	0.977724	-9.8795	1.68524	-10.5726	0.977792	-9.85068	0.944388	-10.216	0.975227	-10.0688
0.85143	-7.0103	0.851569	-9.69993	0.978306	-9.87948	1.68624	-10.5733	0.978374	-9.85069	0.944951	-10.2159	0.975808	-10.0685
0.851938	-7.01016	0.852077	-9.70042	0.978888	-9.87934	1.68724	-10.574	0.978957	-9.85063	0.945513	-10.2156	0.976389	-10.0682
0.852445	-7.01032	0.852584	-9.70088	0.979471	-9.87921	1.68824	-10.5746	0.979539	-9.85039	0.946076	-10.2153	0.976969	-10.0679
0.852953	-7.01052	0.853092	-9.70127	0.980053	-9.87907	1.68924	-10.574	0.980121	-9.85014	0.946638	-10.2149	0.97755	-10.0678
0.85346	-7.01072	0.853599	-9.70151	0.980635	-9.87894	1.69024	-10.5722	0.980704	-9.84989	0.947201	-10.2145	0.978131	-10.0677
0.853967	-7.01091	0.854107	-9.70166	0.981218	-9.87882	1.69124	-10.5704	0.981286	-9.84964	0.947763	-10.2141	0.978712	-10.0676
0.854475	-7.01111	0.854614	-9.70181	0.9818	-9.87878	1.69224	-10.5688	0.981868	-9.8494	0.948326	-10.2138	0.979292	-10.0675
0.854982	-7.01135	0.855122	-9.70197	0.982382	-9.87874	1.69324	-10.5684	0.982451	-9.84915	0.948888	-10.2134	0.979873	-10.0674
0.85549	-7.01177	0.855629	-9.70212	0.982964	-9.8785	1.69423	-10.5685	0.983033	-9.84886	0.949451	-10.213	0.980454	-10.0673
0.855997	-7.01228	0.856137	-9.70227	0.983547	-9.87827	1.69523	-10.5685	0.983615	-9.84853	0.950013	-10.2129	0.981035	-10.0672
0.856504	-7.01256	0.856644	-9.70241	0.984129	-9.87803	1.69623	-10.5682	0.984198	-9.84843	0.950576	-10.213	0.981615	-10.0671
0.857012	-7.0128	0.857152	-9.7025	0.984711	-9.87779	1.69723	-10.5678	0.98478	-9.84863	0.951138	-10.2133	0.982196	-10.0671
0.857519	-7.01303	0.857659	-9.7027	0.985294	-9.87756	1.69823	-10.5674	0.985362	-9.84884	0.951701	-10.2137	0.982777	-10.0671
0.858027	-7.01328	0.858167	-9.703	0.985876	-9.87739	1.69923	-10.567	0.985945	-9.84904	0.952263	-10.214	0.983358	-10.0672
0.858534	-7.01354	0.858674	-9.70333	0.986458	-9.8774	1.70023	-10.567	0.986527	-9.84925	0.952826	-10.2144	0.983938	-10.0673
0.859042	-7.01381	0.859182	-9.70366	0.987041	-9.87789	1.70123	-10.567	0.987109	-9.84948	0.953388	-10.2147	0.984519	-10.0673
0.859549	-7.01405	0.859689	-9.70399	0.987623	-9.87856	1.70223	-10.567	0.987692	-9.8499	0.953951	-10.2151	0.9851	-10.0674
0.860056	-7.01423	0.860197	-9.70431	0.988205	-9.87924	1.70323	-10.567	0.988274	-9.85039	0.954513	-10.2155	0.985681	-10.0675
0.860564	-7.01449	0.860704	-9.70464	0.988787	-9.87991	1.70423	-10.5672	0.988856	-9.85057	0.955076	-10.2159	0.986261	-10.068
0.861071	-7.0149	0.861212	-9.7048	0.98937	-9.88059	1.70522	-10.5677	0.989439	-9.85068	0.955638	-10.2163	0.986842	-10.0682
0.861579	-7.01536	0.86172	-9.70489	0.989952	-9.88125	1.70622	-10.5682	0.990021	-9.85078	0.956201	-10.2167	0.987423	-10.0681
0.862086	-7.01581	0.862227	-9.70499	0.990534	-9.88183	1.70722	-10.5686	0.990603	-9.85089	0.956764	-10.2172	0.988004	-10.068
0.862593	-7.01627	0.862735	-9.70511	0.991117	-9.88229	1.70822	-10.5684	0.991186	-9.851	0.957326	-10.2176	0.988584	-10.0679
0.863101	-7.01673	0.863242	-9.70524	0.991699	-9.88262	1.70922	-10.5681	0.991768	-9.85111	0.957889	-10.218	0.989165	-10.0677
0.863608	-7.01718	0.86375	-9.70536	0.992281	-9.88295	1.71022	-10.5677	0.99235	-9.8513	0.958451	-10.2181	0.989746	-10.0676
0.864116	-7.01764	0.864257	-9.70548	0.992863	-9.88329	1.71122	-10.5676	0.992932	-9.8517	0.959014	-10.2182	0.990327	-10.0673
0.864623	-7.01811	0.864765	-9.70561	0.993446	-9.88362	1.71222	-10.568	0.993515	-9.85226	0.959576	-10.2181	0.990907	-10.067
0.865131	-7.01863	0.865272	-9.70583	0.994028	-9.88396	1.71322	-10.5684	0.994097	-9.85282	0.960139	-10.2181	0.991488	-10.0668
0.865638	-7.01921	0.86578	-9.70622	0.99461	-9.88434	1.71422	-10.5693	0.994679	-9.85338	0.960701	-10.2181	0.992069	-10.0666
0.866145	-7.01978	0.866287	-9.70678	0.995193	-9.88463	1.71521	-10.5706	0.995262	-9.85393	0.961264	-10.218	0.99265	-10.0665
0.866653	-7.02036	0.866795	-9.70742	0.995775	-9.88465	1.71621	-10.5714	0.995844	-9.85443	0.961826	-10.218	0.993231	-10.0663
0.86716	-7.02093	0.867302	-9.70805	0.996357	-9.88467	1.71721	-10.5721	0.996426	-9.85478	0.962389	-10.218	0.993811	-10.0661
0.867668	-7.0215	0.86781	-9.70869	0.99694	-9.88469	1.71821	-10.5723	0.997009	-9.85502	0.962951	-10.2181	0.994392	-10.0658
0.868175	-7.02202	0.868317	-9.70932	0.997522	-9.88472	1.71921	-10.5716	0.997591	-9.85522	0.963514	-10.2182	0.994973	-10.0654
0.868683	-7.02243	0.868825	-9.70995	0.998104	-9.88473	1.72021	-10.5707	0.998173	-9.85543	0.964076	-10.2184	0.995553	-10.0652
0.86919	-7.02256	0.869332	-9.71054	0.998686	-9.88472	1.72121	-10.5698	0.998756	-9.85564	0.964639	-10.2186	0.996134	-10.0651
0.869697	-7.02209	0.86984	-9.71082	0.999269	-9.88468	1.72221	-10.5688	0.999338	-9.85584	0.965201	-10.2187	0.996715	-10.0651
0.870205	-7.02162	0.870347	-9.71064	0.999851	-9.88469	1.72321	-10.5691	0.99992	-9.85605	0.965764	-10.2189	0.997296	-10.065
0.870712	-7.02116	0.870855	-9.71011	1.00043	-9.88472	1.72421	-10.5694	1.0005	-9.85628	0.966326	-10.2191	0.997876	-10.0649
0.87122	-7.0207	0.871362	-9.70948	1.00102	-9.88475	1.72521	-10.5697	1.00109	-9.85638	0.966889	-10.2193	0.998457	-10.0649
0.871727	-7.02023	0.87187	-9.70885	1.0016	-9.88478	1.7262	-10.5698	1.00167	-9.85624	0.967451	-10.2195	0.999038	-10.0652
0.872234	-7.01976	0.872378	-9.70822	1.00218	-9.88481	1.7272	-10.5697	1.00225	-9.85605	0.968014	-10.2194	0.999619	-10.0654
0.872742	-7.01923	0.872885	-9.70759	1.00276	-9.88476	1.7282	-10.5697	1.00283	-9.85587	0.968576	-10.2192	1.0002	-10.0657
0.873249	-7.01873	0.873393	-9.70695	1.00334	-9.88447	1.7292	-10.5694	1.00341	-9.85568	0.969139	-10.219	1.00078	-10.066
0.873757	-7.01846	0.8739	-9.70648	1.00393	-9.88407	1.7302	-10.5693	1.004	-9.85549	0.969701	-10.2188	1.00136	-10.0663
0.874264	-7.01827	0.874408	-9.70617	1.00451	-9.88355	1.7312	-10.5695	1.00458	-9.85541	0.970264	-10.2186	1.00194	-10.0667
0.874772	-7.01807	0.874915	-9.70592	1.00509	-9.88304	1.7322	-10.5697	1.00516	-9.85544	0.970826	-10.2184	1.00252	-10.067
0.875279	-7.01787	0.875423	-9.70566	1.00567	-9.88252	1.7332	-10.5707	1.00574	-9.85539	0.971389	-10.2183	1.0031	-10.0671
0.875786	-7.01768	0.87593	-9.70539	1.00626	-9.88201	1.7342	-10.5712	1.00633	-9.85529	0.971951	-10.2181	1.00368	-10.0673
0.876294	-7.01748	0.876438	-9.70513	1.00684	-9.88152	1.7352	-10.5717	1.00691	-9.85517	0.972514	-10.2181	1.00426	-10.0675
0.876801	-7.0175	0.876945	-9.70487	1.00742	-9.88117	1.7362	-10.572	1.00749	-9.85506	0.973076	-10.218	1.00485	-10.0677
0.877309	-7.01795	0.877453	-9.7046	1.008	-9.88113	1.7372	-10.5712	1.00807	-9.85494	0.973639	-10.2179	1.00543	-10.0679
0.877816	-7.0186	0.87796	-9.70429	1.00859	-9.88167	1.73819	-10.5697	1.00866	-9.85481	0.974201	-10.2178	1.00601	-10.0681
0.878323	-7.01957	0.878468	-9.70389	1.00917	-9.8822	1.73919	-10.5682	1.00924	-9.85469	0.974764	-10.2177	1.00659	-10.0683
0.878831	-7.02054	0.878975	-9.70347	1.00975	-9.88274	1.74019	-10.5672	1.00982	-9.85464	0.975326	-10.2177	1.00717	-10.0686
0.879338	-7.02151	0.879483	-9.70328	1.01033	-9.88327	1.74119	-10.5672	1.0104	-9.85488	0.975889	-10.2177	1.00775	-10.0689
0.879846	-7.02248	0.87999	-9.70309	1.01092	-9.88381	1.74219	-10.5674	1.01099	-9.85512	0.976452	-10.2179	1.00833	-10.0693
0.880353	-7.02345	0.880498	-9.70291	1.0115	-9.88442	1.74319	-10.5675	1.01157	-9.85536	0.977014	-10.2184	1.00891	-10.0697
0.880861	-7.02424	0.881005	-9.70274	1.01208	-9.88518	1.74419	-10.5682	1.01215	-9.8556	0.977577	-10.2189	1.00949	-10.0702
0.881368	-7.02463	0.881513	-9.70258	1.01266	-9.88588	1.74519	-10.5688	1.01273	-9.85582	0.978139	-10.2195	1.01007	-10.0706
0.881875	-7.02473	0.88202	-9.70241	1.01324	-9.88655	1.74619	-10.5695	1.01331	-9.85582	0.978702	-10.22	1.01065	-10.0711
0.882383	-7.02449	0.882528	-9.70225	1.01383	-9.88723	1.74719	-10.5699	1.0139	-9.85544	0.979264	-10.2205	1.01123	-10.0715
0.88289	-7.02426	0.883035	-9.70229	1.01441	-9.88794	1.74819	-10.5695	1.01448	-9.85553	0.979827	-10.2209	1.01181	-10.0718
0.883398	-7.02402	0.883543	-9.70233	1.01499	-9.8887	1.74918	-10.5697	1.01506	-9.85566	0.980389	-10.2211	1.01239	-10.072
0.883905	-7.02378	0.88405	-9.70238	1.01557	-9.88946	1.75018	-10.5699	1.01564	-9.85579	0.980952	-10.2211	1.01298	-10.0722
0.884413	-7.02354	0.884558	-9.70242	1.01615	-9.88973	1.75118	-10.5702	1.01623	-9.85593	0.981514	-10.221	1.01356	-10.0724
0.88492	-7.02333	0.885066	-9.70247	1.01674	-9.88965	1.75218	-10.5707	1.01681	-9.85606	0.982077	-10.2209	1.01414	-10.0726
0.885427	-7.02321	0.885573	-9.70251	1.01732	-9.8894	1.75318	-10.571	1.01739	-9.85624	0.982639	-10.2208	1.01472	-10.0728
0.885935	-7.02328	0.886081	-9.70255	1.0179	-9.88915	1.75418	-10.5714	1.01797	-9.8568	0.983202	-10.2208	1.0153	-10.073
0.886442	-7.02333	0.886588	-9.7026	1.01849	-9.88889	1.75518	-10.5711	1.01856	-9.85736	0.983764	-10.2207	1.01588	-10.0734
0.88695	-7.02338	0.887096	-9.70246	1.01907	-9.88864	1.75618	-10.5697	1.01914	-9.85787	0.984327	-10.2206	1.01646	-10.074
0.887457	-7.02343	0.887603	-9.70241	1.01965	-9.88838	1.75718	-10.5682	1.01972	-9.85838	0.984889	-10.2205	1.01704	-10.075
0.887964	-7.02348	0.888111	-9.70257	1.02023	-9.88823	1.75818	-10.5668	1.0203	-9.85889	0.985452	-10.2202	1.01762	-10.0761
0.888472	-7.02353	0.888618	-9.70284	1.02081	-9.88823	1.75917	-10.5665	1.02088	-9.8594	0.986014	-10.22	1.0182	-10.0773
0.888979	-7.02357	0.889126	-9.70311	1.0214	-9.8882	1.76017	-10.5672	1.02147	-9.85989	0.986577	-10.2197	1.01878	-10.0784
0.889487	-7.02357	0.889633	-9.70337	1.02198	-9.88817	1.76117	-10.568	1.02205	-9.86018	0.987139	-10.2194	1.01936	-10.0796
0.889994	-7.02337	0.890141	-9.70364	1.02256	-9.88814	1.76217	-10.5692	1.02263	-9.86006	0.987702	-10.2191	1.01995	-10.0808
0.890501	-7.02294	0.890648	-9.70391	1.02314	-9.88811	1.76317	-10.5706	1.02321	-9.85962	0.988264	-10.2189	1.02053	-10.0818
0.891009	-7.02228	0.891156	-9.70416	1.02372	-9.88808	1.76417	-10.5716	1.0238	-9.85919	0.988827	-10.2187	1.02111	-10.0825
0.891516	-7.02159	0.891663	-9.70437	1.02431	-9.88808	1.76517	-10.5725	1.02438	-9.85875	0.989389	-10.2185	1.02169	-10.0828
0.892024	-7.0209	0.892171	-9.70433	1.02489	-9.88843	1.76617	-10.5732	1.02496	-9.85831	0.989952	-10.2185	1.02227	-10.0831
0.892531	-7.02021	0.892678	-9.70415	1.02547	-9.88903	1.76717	-10.5743	1.02554	-9.85788	0.990514	-10.2185	1.02285	-10.0833
0.893039	-7.01952	0.893186	-9.70397	1.02605	-9.88969	1.76817	-10.5756	1.02612	-9.85745	0.991077	-10.2185	1.02343	-10.0836
0.893546	-7.01883	0.893693	-9.70379	1.02664	-9.89035	1.76917	-10.5768	1.02671	-9.85714	0.991639	-10.2184	1.02401	-10.0838
0.894053	-7.0181	0.894201	-9.70361	1.02722	-9.89102	1.77016	-10.5782	1.02729	-9.85726	0.992202	-10.2184	1.02459	-10.0839
0.894561	-7.01738	0.894708	-9.70343	1.0278	-9.89168	1.77116	-10.5797	1.02787	-9.85739	0.992764	-10.2184	1.02517	-10.0839
0.895068	-7.01733	0.895216	-9.70323	1.02838	-9.89235	1.77216	-10.5813	1.02845	-9.85751	0.993327	-10.2183	1.02575	-10.084
0.895576	-7.01737	0.895724	-9.70293	1.02897	-9.89295	1.77316	-10.5828	1.02904	-9.85764	0.993889	-10.2183	1.02633	-10.0841
0.896083	-7.01741	0.896231	-9.70271	1.02955	-9.89344	1.77416	-10.583	1.02962	-9.85776	0.994452	-10.2183	1.02691	-10.0843
0.896591	-7.01745	0.896739	-9.7026	1.03013	-9.89384	1.77516	-10.5827	1.0302	-9.85794	0.995014	-10.2183	1.0275	-10.0844
0.897098	-7.01749	0.897246	-9.70254	1.03071	-9.89423	1.77616	-10.5824	1.03078	-9.85844	0.995577	-10.2183	1.02808	-10.0845
0.897605	-7.01755	0.897754	-9.70248	1.0313	-9.89462	1.77716	-10.5821	1.03137	-9.85911	0.996139	-10.2183	1.02866	-10.0846
0.898113	-7.0177	0.898261	-9.70241	1.03188	-9.89501	1.77816	-10.5819	1.03195	-9.85981	0.996702	-10.2185	1.02924	-10.0847
0.89862	-7.01863	0.898769	-9.70235	1.03246	-9.8954	1.77916	-10.5818	1.03253	-9.86052	0.997265	-10.2188	1.02982	-10.0848
0.899128	-7.01934	0.899276	-9.70229	1.03304	-9.89586	1.78015	-10.5816	1.03311	-9.86122	0.997827	-10.2193	1.0304	-10.085
0.899635	-7.0199	0.899784	-9.70262	1.03362	-9.89649	1.78115	-10.5823	1.0337	-9.86193	0.99839	-10.2194	1.03098	-10.0852
0.900142	-7.02042	0.900291	-9.7032	1.03421	-9.89717	1.78215	-10.5831	1.03428	-9.86265	0.998952	-10.2196	1.03156	-10.0853
0.90065	-7.02094	0.900799	-9.7039	1.03479	-9.89785	1.78315	-10.5839	1.03486	-9.86347	0.999515	-10.2197	1.03214	-10.0855
0.901157	-7.02146	0.901306	-9.70466	1.03537	-9.89853	1.78415	-10.5843	1.03544	-9.86438	1.00008	-10.2199	1.03272	-10.0857
0.901665	-7.02199	0.901814	-9.70543	1.03595	-9.89922	1.78515	-10.5839	1.03602	-9.86528	1.00064	-10.22	1.0333	-10.0858
0.902172	-7.02251	0.902321	-9.7062	1.03654	-9.89991	1.78615	-10.5838	1.03661	-9.86619	1.0012	-10.2201	1.03388	-10.0857
0.90268	-7.02273	0.902829	-9.70697	1.03712	-9.90057	1.78715	-10.5837	1.03719	-9.86711	1.00177	-10.2202	1.03446	-10.0854
0.903187	-7.02288	0.903336	-9.70773	1.0377	-9.90045	1.78815	-10.584	1.03777	-9.86801	1.00233	-10.2201	1.03504	-10.085
0.903694	-7.02302	0.903844	-9.70851	1.03828	-9.90021	1.78915	-10.584	1.03835	-9.86892	1.00289	-10.2199	1.03563	-10.0847
0.904202	-7.02316	0.904351	-9.70931	1.03886	-9.89996	1.79015	-10.5839	1.03894	-9.86972	1.00345	-10.2197	1.03621	-10.0843
0.904709	-7.0233	0.904859	-9.71019	1.03945	-9.89971	1.79114	-10.5838	1.03952	-9.87027	1.00402	-10.2195	1.03679	-10.084
0.905217	-7.02345	0.905366	-9.7112	1.04003	-9.89947	1.79214	-10.583	1.0401	-9.87092	1.00458	-10.2193	1.03737	-10.0836
0.905724	-7.02359	0.905874	-9.71223	1.04061	-9.89922	1.79314	-10.5823	1.04068	-9.87159	1.00514	-10.2191	1.03795	-10.0831
0.906232	-7.02373	0.906381	-9.71325	1.04119	-9.89897	1.79414	-10.5816	1.04127	-9.87226	1.0057	-10.2185	1.03853	-10.0827
0.906739	-7.02372	0.906889	-9.71427	1.04178	-9.89874	1.79514	-10.5808	1.04185	-9.87293	1.00626	-10.2179	1.03911	-10.0824
0.907246	-7.02341	0.907397	-9.71528	1.04236	-9.89861	1.79614	-10.5795	1.04243	-9.8736	1.00683	-10.2174	1.03969	-10.082
0.907754	-7.02326	0.907904	-9.7163	1.04294	-9.89857	1.79714	-10.5778	1.04301	-9.87419	1.00739	-10.217	1.04027	-10.0816
0.908261	-7.02321	0.908412	-9.71716	1.04352	-9.89854	1.79814	-10.5762	1.0436	-9.87434	1.00795	-10.2166	1.04085	-10.0813
0.908769	-7.02318	0.908919	-9.71775	1.04411	-9.8985	1.79914	-10.5751	1.04418	-9.87435	1.00852	-10.2162	1.04143	-10.081
0.909276	-7.02315	0.909427	-9.71812	1.04469	-9.89847	1.80014	-10.5755	1.04476	-9.87429	1.00908	-10.2158	1.04201	-10.0806
0.909783	-7.02312	0.909934	-9.71834	1.04527	-9.89844	1.80114	-10.5763	1.04534	-9.87423	1.00964	-10.2154	1.04259	-10.0803
0.910291	-7.02309	0.910442	-9.71855	1.04585	-9.89854	1.80214	-10.577	1.04592	-9.87417	1.0102	-10.2152	1.04317	-10.0799
0.910798	-7.02307	0.910949	-9.71877	1.04644	-9.8989	1.80313	-10.5776	1.04651	-9.87411	1.01076	-10.2152	1.04376	-10.0795
0.911306	-7.0232	0.911457	-9.71899	1.04702	-9.89965	1.80413	-10.5777	1.04709	-9.87406	1.01133	-10.2153	1.04434	-10.079
0.911813	-7.02347	0.911964	-9.7192	1.0476	-9.9004	1.80513	-10.5778	1.04767	-9.8741	1.01189	-10.2155	1.04492	-10.0786
0.912321	-7.0236	0.912472	-9.71942	1.04818	-9.90115	1.80613	-10.5779	1.04825	-9.87415	1.01245	-10.2156	1.0455	-10.0782
0.912828	-7.02357	0.912979	-9.71968	1.04876	-9.90191	1.80713	-10.578	1.04884	-9.8741	1.01301	-10.2157	1.04608	-10.0776
0.913335	-7.02355	0.913487	-9.72005	1.04935	-9.90266	1.80813	-10.5779	1.04942	-9.87404	1.01358	-10.2159	1.04666	-10.0768
0.913843	-7.02352	0.913994	-9.72056	1.04993	-9.90341	1.80913	-10.5778	1.05	-9.87399	1.01414	-10.2161	1.04724	-10.076
0.91435	-7.02349	0.914502	-9.72107	1.05051	-9.90417	1.81013	-10.5774	1.05058	-9.87394	1.0147	-10.2164	1.04782	-10.0752
0.914858	-7.02346	0.915009	-9.72158	1.05109	-9.90465	1.81113	-10.5764	1.05116	-9.87391	1.01527	-10.2165	1.0484	-10.0745
0.915365	-7.02344	0.915517	-9.72209	1.05168	-9.9051	1.81213	-10.5753	1.05175	-9.87409	1.01583	-10.2165	1.04898	-10.0737
0.915872	-7.02343	0.916024	-9.72261	1.05226	-9.90554	1.81313	-10.5744	1.05233	-9.87449	1.01639	-10.2165	1.04956	-10.0729
0.91638	-7.02345	0.916532	-9.72301	1.05284	-9.90599	1.81412	-10.5742	1.05291	-9.87466	1.01695	-10.2166	1.05014	-10.0725
0.916887	-7.0236	0.917039	-9.72322	1.05342	-9.90644	1.81512	-10.5742	1.0535	-9.8748	1.01751	-10.2166	1.05072	-10.0724
0.917395	-7.02374	0.917547	-9.7233	1.05401	-9.90685	1.81612	-10.5743	1.05408	-9.87495	1.01808	-10.2166	1.05131	-10.0723
0.917902	-7.02389	0.918055	-9.7235	1.05459	-9.90704	1.81712	-10.5743	1.05466	-9.87509	1.01864	-10.2165	1.05189	-10.0722
0.91841	-7.02403	0.918562	-9.72371	1.05517	-9.90712	1.81812	-10.5742	1.05524	-9.87523	1.0192	-10.2162	1.05247	-10.0721
0.918917	-7.02418	0.91907	-9.72393	1.05575	-9.90716	1.81912	-10.5742	1.05582	-9.87526	1.01977	-10.2158	1.05305	-10.072
0.919424	-7.02438	0.919577	-9.72414	1.05633	-9.90721	1.82012	-10.5742	1.05641	-9.87493	1.02033	-10.2153	1.05363	-10.0718
0.919932	-7.02476	0.920085	-9.72435	1.05692	-9.90725	1.82112	-10.5746	1.05699	-9.87478	1.02089	-10.2149	1.05421	-10.0717
0.920439	-7.0253	0.920592	-9.72457	1.0575	-9.90729	1.82212	-10.5755	1.05757	-9.87475	1.02145	-10.2145	1.05479	-10.0714
0.920947	-7.02542	0.9211	-9.72493	1.05808	-9.90735	1.82312	-10.5765	1.05815	-9.87472	1.02201	-10.214	1.05537	-10.0711
0.921454	-7.02544	0.921607	-9.72545	1.05866	-9.90751	1.82411	-10.5773	1.05874	-9.87469	1.02258	-10.2135	1.05595	-10.0709
0.921961	-7.02545	0.922115	-9.72568	1.05924	-9.90781	1.82511	-10.5773	1.05932	-9.87466	1.02314	-10.213	1.05653	-10.0708
0.922469	-7.02546	0.922622	-9.72572	1.05983	-9.90824	1.82611	-10.5767	1.0599	-9.87463	1.0237	-10.2126	1.05711	-10.0706
0.922976	-7.02548	0.92313	-9.72575	1.06041	-9.90867	1.82711	-10.5761	1.06048	-9.87452	1.02426	-10.2122	1.05769	-10.0704
0.923484	-7.02546	0.923637	-9.72578	1.06099	-9.9091	1.82811	-10.5756	1.06106	-9.87435	1.02483	-10.2118	1.05828	-10.0702
0.923991	-7.02523	0.924145	-9.72582	1.06157	-9.90953	1.82911	-10.5756	1.06165	-9.87404	1.02539	-10.2115	1.05886	-10.07
0.924499	-7.0244	0.924652	-9.72585	1.06216	-9.90996	1.83011	-10.5759	1.06223	-9.87371	1.02595	-10.2111	1.05944	-10.0698
0.925006	-7.02372	0.92516	-9.72581	1.06274	-9.91037	1.83111	-10.5762	1.06281	-9.87338	1.02652	-10.2107	1.06002	-10.0698
0.925513	-7.02317	0.925667	-9.72568	1.06332	-9.91076	1.83211	-10.5766	1.06339	-9.87306	1.02708	-10.2106	1.0606	-10.0697
0.926021	-7.02265	0.926175	-9.72567	1.0639	-9.91128	1.83311	-10.5767	1.06398	-9.87273	1.02764	-10.2108	1.06118	-10.0697
0.926528	-7.02212	0.926682	-9.72606	1.06449	-9.91183	1.83411	-10.5767	1.06456	-9.8724	1.0282	-10.2113	1.06176	-10.0696
0.927036	-7.02158	0.92719	-9.72644	1.06507	-9.91238	1.8351	-10.5766	1.06514	-9.87206	1.02876	-10.212	1.06234	-10.0696
0.927543	-7.02105	0.927697	-9.72683	1.06565	-9.91291	1.8361	-10.5769	1.06572	-9.87173	1.02933	-10.2127	1.06292	-10.0697
0.928051	-7.02057	0.928205	-9.72722	1.06623	-9.91342	1.8371	-10.5781	1.06631	-9.87139	1.02989	-10.2134	1.0635	-10.07
0.928558	-7.02029	0.928712	-9.72761	1.06682	-9.9139	1.8381	-10.5794	1.06689	-9.87104	1.03045	-10.2142	1.06408	-10.0703
0.929065	-7.02012	0.92922	-9.72799	1.0674	-9.9145	1.8391	-10.5807	1.06747	-9.8707	1.03102	-10.2149	1.06466	-10.0703
0.929573	-7.01966	0.929727	-9.72832	1.06798	-9.91501	1.8401	-10.5816	1.06805	-9.87036	1.03158	-10.2158	1.06524	-10.0704
0.93008	-7.01917	0.930235	-9.72854	1.06856	-9.91538	1.8411	-10.5821	1.06864	-9.87002	1.03214	-10.2168	1.06583	-10.0705
0.930588	-7.01868	0.930743	-9.72866	1.06914	-9.91572	1.8421	-10.5826	1.06922	-9.86958	1.0327	-10.2176	1.06641	-10.0706
0.931095	-7.01819	0.93125	-9.72878	1.06973	-9.91607	1.8431	-10.583	1.0698	-9.86916	1.03327	-10.2183	1.06699	-10.0706
0.931602	-7.0177	0.931758	-9.7289	1.07031	-9.91641	1.8441	-10.5837	1.07038	-9.86896	1.03383	-10.2191	1.06757	-10.0706
0.93211	-7.01721	0.932265	-9.72902	1.07089	-9.91675	1.8451	-10.5846	1.07096	-9.86877	1.03439	-10.2199	1.06815	-10.0706
0.932617	-7.01672	0.932773	-9.72914	1.07147	-9.91701	1.8461	-10.5854	1.07155	-9.86858	1.03495	-10.2207	1.06873	-10.0706
0.933125	-7.01623	0.93328	-9.72926	1.07206	-9.91721	1.84709	-10.5859	1.07213	-9.8684	1.03551	-10.2213	1.06931	-10.0707
0.933632	-7.01639	0.933788	-9.72934	1.07264	-9.91753	1.84809	-10.5859	1.07271	-9.86821	1.03608	-10.2218	1.06989	-10.0707
0.93414	-7.01678	0.934295	-9.72927	1.07322	-9.91789	1.84909	-10.5858	1.07329	-9.8681	1.03664	-10.2221	1.07047	-10.0707
0.934647	-7.01721	0.934803	-9.72923	1.0738	-9.91825	1.85009	-10.5858	1.07388	-9.86809	1.0372	-10.2223	1.07105	-10.0708
0.935154	-7.01764	0.93531	-9.72921	1.07438	-9.9186	1.85109	-10.5858	1.07446	-9.86807	1.03777	-10.2226	1.07163	-10.0709
0.935662	-7.01807	0.935818	-9.72919	1.07497	-9.91896	1.85209	-10.5856	1.07504	-9.86804	1.03833	-10.2228	1.07221	-10.0711
0.936169	-7.0185	0.936325	-9.72918	1.07555	-9.91922	1.85309	-10.5854	1.07562	-9.86802	1.03889	-10.2231	1.07279	-10.0715
0.936677	-7.01892	0.936833	-9.72916	1.07613	-9.91911	1.85409	-10.5851	1.07621	-9.86799	1.03945	-10.2233	1.07337	-10.0722
0.937184	-7.01905	0.93734	-9.72914	1.07671	-9.9187	1.85509	-10.5849	1.07679	-9.86797	1.04002	-10.2234	1.07395	-10.0728
0.937691	-7.01913	0.937848	-9.72912	1.0773	-9.91822	1.85609	-10.5848	1.07737	-9.86797	1.04058	-10.2233	1.07454	-10.0734
0.938199	-7.01915	0.938355	-9.72934	1.07788	-9.91774	1.85709	-10.5847	1.07795	-9.86809	1.04114	-10.2232	1.07512	-10.0741
0.938706	-7.01917	0.938863	-9.72983	1.07846	-9.91725	1.85808	-10.5852	1.07854	-9.86823	1.0417	-10.223	1.0757	-10.0747
0.939214	-7.01918	0.93937	-9.73055	1.07904	-9.91676	1.85908	-10.5865	1.07912	-9.86838	1.04227	-10.2229	1.07628	-10.0753
0.939721	-7.0192	0.939878	-9.73137	1.07963	-9.91628	1.86008	-10.5878	1.0797	-9.86854	1.04283	-10.2227	1.07686	-10.0758
0.940229	-7.01921	0.940385	-9.73218	1.08021	-9.91606	1.86108	-10.589	1.08028	-9.86869	1.04339	-10.2226	1.07744	-10.0761
0.940736	-7.01923	0.940893	-9.733	1.08079	-9.91605	1.86208	-10.5882	1.08086	-9.86885	1.04395	-10.2225	1.07802	-10.0764
0.941243	-7.01943	0.941401	-9.73382	1.08137	-9.91619	1.86308	-10.5867	1.08145	-9.869	1.04452	-10.2226	1.0786	-10.0767
0.941751	-7.01981	0.941908	-9.73464	1.08196	-9.91635	1.86408	-10.5852	1.08203	-9.86943	1.04508	-10.2231	1.07918	-10.077
0.942258	-7.02043	0.942416	-9.7354	1.08254	-9.91652	1.86508	-10.584	1.08261	-9.86998	1.04564	-10.2239	1.07976	-10.0773
0.942766	-7.02112	0.942923	-9.73598	1.08312	-9.91669	1.86608	-10.5837	1.08319	-9.87087	1.0462	-10.2247	1.08034	-10.0776
0.943273	-7.0218	0.943431	-9.73626	1.0837	-9.91685	1.86708	-10.5836	1.08378	-9.87178	1.04677	-10.2255	1.08092	-10.0779
0.94378	-7.02248	0.943938	-9.7363	1.08428	-9.91705	1.86807	-10.5834	1.08436	-9.87269	1.04733	-10.2262	1.0815	-10.0784
0.944288	-7.02316	0.944446	-9.73634	1.08487	-9.91732	1.86907	-10.5829	1.08494	-9.87359	1.04789	-10.227	1.08209	-10.0789
0.944795	-7.02384	0.944953	-9.73637	1.08545	-9.91767	1.87007	-10.5826	1.08552	-9.8745	1.04845	-10.2279	1.08267	-10.0793
0.945303	-7.0245	0.945461	-9.73641	1.08603	-9.91802	1.87107	-10.5823	1.08611	-9.87525	1.04902	-10.2289	1.08325	-10.0798
0.94581	-7.02504	0.945968	-9.73645	1.08661	-9.91838	1.87207	-10.5821	1.08669	-9.87582	1.04958	-10.2296	1.08383	-10.0803
0.946318	-7.02542	0.946476	-9.73649	1.0872	-9.91874	1.87307	-10.5823	1.08727	-9.87624	1.05014	-10.2304	1.08441	-10.0807
0.946825	-7.02571	0.946983	-9.73644	1.08778	-9.9191	1.87407	-10.5824	1.08785	-9.87657	1.0507	-10.2311	1.08499	-10.0809
0.947332	-7.02599	0.947491	-9.73637	1.08836	-9.91942	1.87507	-10.5826	1.08844	-9.8769	1.05127	-10.2318	1.08557	-10.0811
0.94784	-7.02626	0.947998	-9.73639	1.08894	-9.9196	1.87607	-10.5829	1.08902	-9.87724	1.05183	-10.2325	1.08615	-10.0811
0.948347	-7.02654	0.948506	-9.73644	1.08953	-9.91985	1.87707	-10.5828	1.0896	-9.87757	1.05239	-10.2332	1.08673	-10.0811
0.948855	-7.02681	0.949013	-9.73649	1.09011	-9.92016	1.87807	-10.5828	1.09018	-9.8779	1.05295	-10.2338	1.08731	-10.0811
0.949362	-7.02708	0.949521	-9.73653	1.09069	-9.92047	1.87906	-10.5827	1.09076	-9.87838	1.05352	-10.2341	1.08789	-10.0811
0.94987	-7.02776	0.950028	-9.73658	1.09127	-9.92079	1.88006	-10.5825	1.09135	-9.87889	1.05408	-10.2342	1.08847	-10.0811
0.950377	-7.02829	0.950536	-9.73662	1.09185	-9.92109	1.88106	-10.5825	1.09193	-9.87944	1.05464	-10.2343	1.08906	-10.081
0.950884	-7.02854	0.951043	-9.73687	1.09244	-9.92141	1.88206	-10.5826	1.09251	-9.87998	1.0552	-10.2344	1.08964	-10.0808
0.951392	-7.02865	0.951551	-9.73726	1.09302	-9.92158	1.88306	-10.5826	1.09309	-9.88053	1.05577	-10.2345	1.09022	-10.081
0.951899	-7.02876	0.952058	-9.73758	1.0936	-9.92172	1.88406	-10.5817	1.09367	-9.88109	1.05633	-10.2346	1.0908	-10.0812
0.952407	-7.02886	0.952566	-9.73769	1.09418	-9.92192	1.88506	-10.5806	1.09426	-9.88163	1.05689	-10.2345	1.09138	-10.0813
0.952914	-7.02897	0.953074	-9.7378	1.09477	-9.92213	1.88606	-10.5794	1.09484	-9.88218	1.05745	-10.234	1.09196	-10.0815
0.953421	-7.02908	0.953581	-9.73791	1.09535	-9.92234	1.88706	-10.5791	1.09542	-9.88273	1.05802	-10.2335	1.09254	-10.0817
0.953929	-7.02905	0.954089	-9.73802	1.09593	-9.92255	1.88806	-10.5789	1.096	-9.88282	1.05858	-10.233	1.09312	-10.0819
0.954436	-7.02893	0.954596	-9.73813	1.09651	-9.92276	1.88905	-10.5787	1.09659	-9.88285	1.05914	-10.2326	1.0937	-10.0824
0.954944	-7.02892	0.955104	-9.73813	1.09709	-9.92312	1.89005	-10.5785	1.09717	-9.88288	1.0597	-10.2322	1.09428	-10.0827
0.955451	-7.02899	0.955611	-9.7379	1.09768	-9.92365	1.89105	-10.5778	1.09775	-9.88291	1.06027	-10.2317	1.09486	-10.083
0.955959	-7.02906	0.956119	-9.73772	1.09826	-9.92385	1.89205	-10.5777	1.09833	-9.88294	1.06083	-10.2313	1.09544	-10.0832
0.956466	-7.02914	0.956626	-9.73814	1.09884	-9.92403	1.89305	-10.5777	1.09892	-9.8829	1.06139	-10.231	1.09602	-10.0835
0.956973	-7.02921	0.957134	-9.73857	1.09942	-9.92421	1.89405	-10.5777	1.0995	-9.88265	1.06195	-10.2308	1.09661	-10.0837
0.957481	-7.02929	0.957641	-9.73899	1.10001	-9.92439	1.89505	-10.5779	1.10008	-9.88255	1.06252	-10.2308	1.09719	-10.0839
0.957988	-7.02939	0.958149	-9.73942	1.10059	-9.92456	1.89605	-10.5786	1.10066	-9.88261	1.06308	-10.2308	1.09777	-10.0841
0.958496	-7.02974	0.958656	-9.73985	1.10117	-9.9247	1.89705	-10.5794	1.10125	-9.88266	1.06364	-10.2308	1.09835	-10.0844
0.959003	-7.03032	0.959164	-9.74027	1.10175	-9.92468	1.89805	-10.5803	1.10183	-9.88272	1.0642	-10.2307	1.09893	-10.0849
0.959511	-7.03106	0.959671	-9.74075	1.10234	-9.92455	1.89905	-10.5809	1.10241	-9.88277	1.06477	-10.2307	1.09951	-10.0853
0.960018	-7.03186	0.960179	-9.74122	1.10292	-9.92431	1.90004	-10.5815	1.10299	-9.88283	1.06533	-10.2307	1.10009	-10.0858
0.960525	-7.03266	0.960686	-9.74151	1.1035	-9.92407	1.90104	-10.5821	1.10357	-9.8829	1.06589	-10.2308	1.10067	-10.0863
0.961033	-7.03346	0.961194	-9.7417	1.10408	-9.92382	1.90204	-10.5831	1.10416	-9.88303	1.06645	-10.2312	1.10125	-10.0867
0.96154	-7.03426	0.961701	-9.7419	1.10467	-9.92358	1.90304	-10.584	1.10474	-9.88337	1.06702	-10.2317	1.10183	-10.087
0.962048	-7.03506	0.962209	-9.74209	1.10525	-9.92334	1.90404	-10.5849	1.10532	-9.88371	1.06758	-10.2321	1.10241	-10.0871
0.962555	-7.03533	0.962716	-9.74228	1.10583	-9.92337	1.90504	-10.5857	1.1059	-9.88405	1.06814	-10.2326	1.10299	-10.0875
0.963062	-7.03532	0.963224	-9.74248	1.10641	-9.92347	1.90604	-10.586	1.10649	-9.88438	1.0687	-10.2331	1.10357	-10.0879
0.96357	-7.0353	0.963732	-9.74265	1.10699	-9.92382	1.90704	-10.5861	1.10707	-9.88472	1.06927	-10.2335	1.10415	-10.0883
0.964077	-7.03533	0.964239	-9.74281	1.10758	-9.92418	1.90804	-10.5863	1.10765	-9.88504	1.06983	-10.234	1.10474	-10.0888
0.964585	-7.03536	0.964747	-9.74306	1.10816	-9.92454	1.90904	-10.5867	1.10823	-9.88535	1.07039	-10.2346	1.10532	-10.0892
0.965092	-7.03539	0.965254	-9.74368	1.10874	-9.9249	1.91004	-10.5873	1.10882	-9.88558	1.07095	-10.2352	1.1059	-10.0897
0.9656	-7.03542	0.965762	-9.74429	1.10932	-9.92527	1.91104	-10.588	1.1094	-9.88578	1.07152	-10.2359	1.10648	-10.0904
0.966107	-7.03546	0.966269	-9.7449	1.1099	-9.92548	1.91203	-10.5886	1.10998	-9.88598	1.07208	-10.2365	1.10706	-10.0909
0.966614	-7.0355	0.966777	-9.74551	1.11049	-9.92554	1.91303	-10.5901	1.11056	-9.88618	1.07264	-10.2371	1.10764	-10.0913
0.967122	-7.03557	0.967284	-9.74612	1.11107	-9.92567	1.91403	-10.5915	1.11115	-9.88637	1.0732	-10.2378	1.10822	-10.0918
0.967629	-7.03565	0.967792	-9.74668	1.11165	-9.92581	1.91503	-10.593	1.11173	-9.88646	1.07377	-10.2383	1.1088	-10.0922
0.968137	-7.03535	0.968299	-9.74712	1.11223	-9.92594	1.91603	-10.5943	1.11231	-9.88625	1.07433	-10.2385	1.10938	-10.0927
0.968644	-7.03504	0.968807	-9.74738	1.11282	-9.92609	1.91703	-10.5949	1.11289	-9.88604	1.07489	-10.2381	1.10996	-10.0931
0.969151	-7.03473	0.969314	-9.74748	1.1134	-9.92622	1.91803	-10.5956	1.11347	-9.88581	1.07545	-10.2373	1.11054	-10.0935
0.969659	-7.03442	0.969822	-9.74757	1.11398	-9.92635	1.91903	-10.5963	1.11406	-9.88557	1.07602	-10.2365	1.11112	-10.0936
0.970166	-7.03412	0.970329	-9.74765	1.11456	-9.92639	1.92003	-10.5963	1.11464	-9.88532	1.07658	-10.2358	1.1117	-10.0936
0.970674	-7.0338	0.970837	-9.74774	1.11515	-9.92639	1.92103	-10.596	1.11522	-9.88507	1.07714	-10.235	1.11228	-10.0936
0.971181	-7.03343	0.971344	-9.74782	1.11573	-9.92635	1.92203	-10.5957	1.1158	-9.88482	1.0777	-10.2342	1.11287	-10.0936
0.971689	-7.03282	0.971852	-9.74792	1.11631	-9.92631	1.92302	-10.5953	1.11639	-9.88468	1.07827	-10.2336	1.11345	-10.0936
0.972196	-7.03231	0.972359	-9.74816	1.11689	-9.92627	1.92402	-10.5953	1.11697	-9.88465	1.07883	-10.2333	1.11403	-10.0936
0.972703	-7.03184	0.972867	-9.74874	1.11747	-9.92623	1.92502	-10.5951	1.11755	-9.88491	1.07939	-10.2332	1.11461	-10.0937
0.973211	-7.03138	0.973374	-9.74933	1.11806	-9.92619	1.92602	-10.5949	1.11813	-9.88531	1.07995	-10.2333	1.11519	-10.094
0.973718	-7.03092	0.973882	-9.74996	1.11864	-9.92604	1.92702	-10.5948	1.11872	-9.88572	1.08052	-10.2333	1.11577	-10.0945
0.974226	-7.03046	0.974389	-9.75059	1.11922	-9.92586	1.92802	-10.595	1.1193	-9.88613	1.08108	-10.2333	1.11635	-10.0949
0.974733	-7.03	0.974897	-9.75121	1.1198	-9.92569	1.92902	-10.5954	1.11988	-9.88653	1.08164	-10.2333	1.11693	-10.0953
0.97524	-7.02956	0.975405	-9.75183	1.12039	-9.92552	1.93002	-10.5957	1.12046	-9.88692	1.0822	-10.2334	1.11751	-10.0958
0.975748	-7.0293	0.975912	-9.75246	1.12097	-9.92535	1.93102	-10.5961	1.12105	-9.88728	1.08277	-10.2336	1.11809	-10.0962
0.976255	-7.02905	0.97642	-9.75305	1.12155	-9.92516	1.93202	-10.5964	1.12163	-9.88722	1.08333	-10.2341	1.11867	-10.0966
0.976763	-7.02874	0.976927	-9.75353	1.12213	-9.92497	1.93301	-10.5967	1.12221	-9.88674	1.08389	-10.2345	1.11925	-10.0967
0.97727	-7.02842	0.977435	-9.75397	1.12272	-9.92476	1.93401	-10.5969	1.12279	-9.88616	1.08445	-10.235	1.11983	-10.0967
0.977778	-7.0281	0.977942	-9.7544	1.1233	-9.9245	1.93501	-10.597	1.12337	-9.88558	1.08502	-10.2354	1.12041	-10.0966
0.978285	-7.02777	0.97845	-9.75482	1.12388	-9.92422	1.93601	-10.5963	1.12396	-9.885	1.08558	-10.2359	1.121	-10.0966
0.978792	-7.02745	0.978957	-9.75525	1.12446	-9.92395	1.93701	-10.5955	1.12454	-9.88442	1.08614	-10.2364	1.12158	-10.0966
0.9793	-7.02715	0.979465	-9.75567	1.12505	-9.92368	1.93801	-10.5947	1.12512	-9.88419	1.0867	-10.2368	1.12216	-10.0966
0.979807	-7.02719	0.979972	-9.7561	1.12563	-9.92341	1.93901	-10.5944	1.1257	-9.8842	1.08727	-10.2371	1.12274	-10.0966
0.980315	-7.0276	0.98048	-9.75657	1.12621	-9.92314	1.94001	-10.5953	1.12629	-9.88444	1.08783	-10.2373	1.12332	-10.0967
0.980822	-7.02835	0.980987	-9.75721	1.12679	-9.92287	1.94101	-10.5963	1.12687	-9.88474	1.08839	-10.2376	1.1239	-10.0969
0.98133	-7.02918	0.981495	-9.75814	1.12737	-9.92285	1.94201	-10.5973	1.12745	-9.88505	1.08895	-10.2378	1.12448	-10.0973
0.981837	-7.03	0.982002	-9.75936	1.12796	-9.92303	1.94301	-10.5975	1.12803	-9.88535	1.08952	-10.2381	1.12506	-10.0976
0.982344	-7.03082	0.98251	-9.76065	1.12854	-9.92335	1.944	-10.597	1.12861	-9.88566	1.09008	-10.2383	1.12564	-10.098
0.982852	-7.03166	0.983017	-9.76197	1.12912	-9.92371	1.945	-10.5964	1.1292	-9.88584	1.09064	-10.2386	1.12622	-10.0984
0.983359	-7.03248	0.983525	-9.76328	1.1297	-9.92408	1.946	-10.5957	1.12978	-9.88587	1.0912	-10.2388	1.1268	-10.0988
0.983867	-7.03325	0.984032	-9.76459	1.13029	-9.92444	1.947	-10.5947	1.13036	-9.88642	1.09177	-10.2388	1.12739	-10.0991
0.984374	-7.03382	0.98454	-9.76589	1.13087	-9.9248	1.948	-10.5935	1.13095	-9.88719	1.09233	-10.2387	1.12797	-10.0992
0.984881	-7.03392	0.985047	-9.76705	1.13145	-9.92524	1.949	-10.5924	1.13153	-9.88798	1.09289	-10.2385	1.12855	-10.0993
0.985389	-7.03379	0.985555	-9.76742	1.13203	-9.92578	1.95	-10.5917	1.13211	-9.88877	1.09345	-10.2383	1.12913	-10.0994
0.985896	-7.0336	0.986062	-9.76746	1.13261	-9.92598	1.951	-10.5924	1.13269	-9.88956	1.09402	-10.2381	1.12971	-10.0995
0.986404	-7.0334	0.98657	-9.76706	1.1332	-9.92603	1.952	-10.5933	1.13327	-9.89032	1.09458	-10.2379	1.13029	-10.0996
0.986911	-7.03321	0.987078	-9.76656	1.13378	-9.92607	1.953	-10.594	1.13386	-9.89089	1.09514	-10.2377	1.13087	-10.0997
0.987419	-7.03302	0.987585	-9.76608	1.13436	-9.92612	1.954	-10.5949	1.13444	-9.8913	1.0957	-10.2373	1.13145	-10.0998
0.987926	-7.03283	0.988093	-9.76562	1.13494	-9.92616	1.955	-10.596	1.13502	-9.89156	1.09627	-10.237	1.13203	-10.0996
0.988433	-7.03241	0.9886	-9.76516	1.13553	-9.92618	1.95599	-10.5971	1.1356	-9.8918	1.09683	-10.2369	1.13261	-10.0993
0.988941	-7.03201	0.989108	-9.76467	1.13611	-9.92601	1.95699	-10.5984	1.13619	-9.89203	1.09739	-10.2369	1.13319	-10.0991
0.989448	-7.03187	0.989615	-9.76431	1.13669	-9.92583	1.95799	-10.5986	1.13677	-9.89226	1.09796	-10.2369	1.13377	-10.0989
0.989956	-7.03189	0.990123	-9.76411	1.13727	-9.92573	1.95899	-10.5985	1.13735	-9.8925	1.09852	-10.2368	1.13435	-10.0987
0.990463	-7.03191	0.99063	-9.76418	1.13786	-9.92566	1.95999	-10.5984	1.13793	-9.89279	1.09908	-10.2368	1.13493	-10.0985
0.99097	-7.03193	0.991138	-9.76465	1.13844	-9.92559	1.96099	-10.5991	1.13851	-9.89309	1.09964	-10.2367	1.13552	-10.0982
0.991478	-7.03194	0.991645	-9.76512	1.13902	-9.92553	1.96199	-10.5999	1.1391	-9.89322	1.1002	-10.2365	1.1361	-10.0982
0.991985	-7.03196	0.992153	-9.76559	1.1396	-9.92546	1.96299	-10.6007	1.13968	-9.8933	1.10077	-10.236	1.13668	-10.0982
0.992493	-7.03193	0.99266	-9.76607	1.14019	-9.92534	1.96399	-10.6009	1.14026	-9.89339	1.10133	-10.2354	1.13726	-10.0982
0.993	-7.03181	0.993168	-9.76654	1.14077	-9.9252	1.96498	-10.6003	1.14084	-9.89347	1.10189	-10.2348	1.13784	-10.098
0.993508	-7.03168	0.993675	-9.76695	1.14135	-9.92517	1.96599	-10.5998	1.14143	-9.89355	1.10245	-10.2342	1.13842	-10.0979
0.994015	-7.03156	0.994183	-9.76714	1.14193	-9.9252	1.96698	-10.5994	1.14201	-9.89365	1.10302	-10.2336	1.139	-10.0978
0.994522	-7.03144	0.99469	-9.76708	1.14251	-9.92523	1.96798	-10.5997	1.14259	-9.89375	1.10358	-10.233	1.13958	-10.0976
0.99503	-7.03132	0.995198	-9.76691	1.1431	-9.92525	1.96898	-10.6002	1.14317	-9.89388	1.10414	-10.2328	1.14016	-10.0976
0.995537	-7.0312	0.995705	-9.76672	1.14368	-9.92528	1.96998	-10.6006	1.14376	-9.89403	1.10471	-10.2331	1.14074	-10.0978
0.996045	-7.03108	0.996213	-9.76653	1.14426	-9.92533	1.97098	-10.601	1.14434	-9.89417	1.10527	-10.2336	1.14132	-10.0981
0.996552	-7.031	0.99672	-9.76634	1.14484	-9.92543	1.97198	-10.6018	1.14492	-9.89431	1.10583	-10.2341	1.1419	-10.0984
0.997059	-7.0312	0.997228	-9.76615	1.14542	-9.92532	1.97298	-10.6032	1.1455	-9.89446	1.10639	-10.2346	1.14248	-10.0988
0.997567	-7.03153	0.997736	-9.76595	1.14601	-9.92504	1.97398	-10.6046	1.14609	-9.8946	1.10695	-10.235	1.14306	-10.0991
0.998074	-7.03192	0.998243	-9.76584	1.14659	-9.92473	1.97498	-10.6057	1.14667	-9.89441	1.10752	-10.2355	1.14365	-10.0995
0.998582	-7.03232	0.998751	-9.76584	1.14717	-9.92442	1.97598	-10.6051	1.14725	-9.89399	1.10808	-10.2359	1.14423	-10.0998
0.999089	-7.03272	0.999258	-9.76586	1.14776	-9.92411	1.97697	-10.6039	1.14783	-9.89345	1.10864	-10.2361	1.14481	-10.1
0.999597	-7.03313	0.999766	-9.7659	1.14834	-9.9238	1.97797	-10.6027	1.14841	-9.89289	1.1092	-10.2361	1.14539	-10.1002
1.0001	-7.03354	1.00027	-9.76593	1.14892	-9.92349	1.97897	-10.6012	1.149	-9.89234	1.10977	-10.236	1.14597	-10.1004
1.00061	-7.03394	1.00078	-9.76597	1.1495	-9.9233	1.97997	-10.6002	1.14958	-9.89178	1.11033	-10.236	1.14655	-10.1007
1.00112	-7.03427	1.00129	-9.76601	1.15008	-9.92362	1.98097	-10.5994	1.15016	-9.89123	1.11089	-10.2359	1.14713	-10.1009
1.00163	-7.03457	1.0018	-9.76605	1.15067	-9.9241	1.98197	-10.5985	1.15074	-9.89117	1.11146	-10.2359	1.14771	-10.1011
1.00213	-7.03496	1.0023	-9.76607	1.15125	-9.92459	1.98297	-10.599	1.15133	-9.89161	1.11202	-10.2359	1.14829	-10.1013
1.00264	-7.03547	1.00281	-9.76609	1.15183	-9.92507	1.98397	-10.5994	1.15191	-9.89233	1.11258	-10.2358	1.14887	-10.1016
1.00315	-7.03597	1.00332	-9.76611	1.15241	-9.92556	1.98497	-10.5998	1.15249	-9.89308	1.11314	-10.2358	1.14945	-10.1019
1.00366	-7.03648	1.00383	-9.76627	1.15299	-9.92603	1.98597	-10.6002	1.15307	-9.89383	1.1137	-10.2361	1.15003	-10.1024
[truncated: 51,255 more rows]

## Sheet: Figure 1d
50mL harvest	yield (mg)	volume (mL)	concentration (mg/mL)	yield (mg/L of cells)
C-44	3.0925	2.5	1.237	61.85
E-31	2.5425	2.5	1.017	50.85
E-32	3.4485	3	1.1495	68.97
E-33	2.1225	3	0.7075	42.45
E-60	1.4075	2.5	0.563	28.15
E-69	0.54	2.5	0.216	10.8
F-53	0.76625	2.5	0.3065	15.325
PRD-0038 S2	1.16125	2.5	0.4645	23.225
SARS1 S2	2.615	2.5	1.046	52.3

## Sheet: Figure 2c
EC50 (ng/mL)	RAY53	S2P6	76E1
DAY1	7641	4.677	4.848
DAY6	20823	7.641	11.6
DAY16	29978	0.9183	2.523
DAY1	9128	3.086	7.414
DAY6	39146	7.101	9.72
DAY16	37535	1.356	2.327
Post freeze-thaw	25837	1.689	2.38
SARS-CoV-2 S2 E-69 RT Day1
IgG (ng/mL)	RAY53			S2P6			76E1
100000	1.473	1.919	1.963	2.157	2.498	2.435	2.222	1.982	2.012
25000	1.548	1.458	1.584	2.112	2.488	2.691	2.231	2.36	2.446
6250	0.875	0.816	1.034	1.922	2.602	1.922	2.609	1.84	2.066
1562.5	0.437	0.631	0.579	2.261	2.271	2.203	1.936	2.657	2.428
390.625	0.266	0.18	0.301	2.363	2.674	2.366	2.272	2.095	2.157
97.6562	0.087	0.104	0.097	1.938	1.945	2.028	1.762	2.343	2.168
24.4141	0.07	0.076	0.074	1.902	2.196	2.096	1.974	1.69	2.023
6.10352	0.061	0.059	0.057	1.463	1.155	1.352	1.099	1.092	1.564
1.52588	0.065	0.051	0.053	0.565	0.577	0.592	0.426	0.374	1.016
0.38147	0.064	0.05	0.052	0.225	0.262	0.296	0.184	0.176	0.509
0.095367	0.062	0.049	0.05	0.089	0.104	0.095	0.076	0.077	0.217
0.023842	0.064	0.05	0.05	0.068	0.064	0.067	0.058	0.057	0.114
SARS-CoV-2 S2 E-69 4C Day1
IgG (ng/mL)	RAY53			S2P6			76E1
100000	1.948	1.714	1.833	2.253	1.828	2.11	2.212	2.191	2.288
25000	1.356	1.461	1.575	2.454	2.268	2.631	2.436	2.314	2.213
6250	0.951	0.981	0.885	2.405	2.192	2.236	2.166	2.021	2.308
1562.5	0.522	0.445	0.525	2.627	2.064	2.45	2.167	2.316	2.244
390.625	0.281	0.201	0.23	2.308	1.967	2.074	2.173	1.976	1.994
97.6562	0.115	0.085	0.095	2.162	2.094	2.354	2.073	2.18	2.146
24.4141	0.091	0.065	0.085	1.968	1.642	1.746	1.615	1.808	1.549
6.10352	0.083	0.052	0.068	1.393	1.317	1.426	0.963	1.227	0.996
1.52588	0.073	0.052	0.057	0.646	1.49	0.641	0.391	0.517	0.363
0.38147	0.068	0.054	0.059	0.232	0.778	0.246	0.162	0.172	0.149
0.095367	0.068	0.053	0.051	0.102	0.316	0.1	0.082	0.091	0.079
0.023842	0.068	0.051	0.052	0.065	0.116	0.068	0.061	0.062	0.061
SARS-CoV-2 S2 E-69 RT Day6
IgG (ng/mL)	RAY53			S2P6			76E1
100000	1.847	1.988	1.961	2.6	2.669	2.737	2.694	2.676	2.626
25000	1.315	1.38	1.352	2.538	2.516	2.699	2.546	2.614	2.466
6250	0.714	0.74	0.814	2.599	2.626	2.497	2.712	2.475	2.459
1562.5	0.277	0.353	0.394	2.573	2.499	2.616	2.46	2.405	2.366
390.625	0.123	0.156	0.187	2.669	2.607	2.527	2.48	2.573	2.406
97.6562	0.083	0.087	0.094	2.322	2.507	2.292	2.154	2.17	2.241
24.4141	0.059	0.068	0.073	1.993	2.072	1.829	1.617	1.988	1.796
6.10352	0.058	0.058	0.059	1.174	1.343	1.125	0.809	1.052	0.831
1.52588	0.051	0.062	0.054	0.508	0.599	0.379	0.289	0.411	0.364
0.38147	0.054	0.056	0.054	0.172	0.223	0.155	0.118	0.192	0.155
0.095367	0.053	0.057	0.056	0.105	0.11	0.087	0.078	0.088	0.087
0.023842	0.053	0.056	0.062	0.065	0.064	0.073	0.068	0.064	0.063
SARS-CoV-2 S2 E-69 4C Day6
IgG (ng/mL)	RAY53			S2P6			76E1
100000	1.954	1.845	1.946	2.791	2.51	2.591	2.579	2.597	2.604
25000	1.208	1.376	1.285	2.558	2.658	2.479	2.59	2.622	2.678
6250	0.811	0.825	0.776	2.502	2.421	2.539	2.45	2.522	2.427
1562.5	0.412	0.467	0.382	2.638	2.454	2.426	2.531	2.332	2.498
390.625	0.186	0.225	0.201	2.513	2.383	2.474	2.544	2.575	2.463
97.6562	0.105	0.133	0.087	2.195	2.288	2.278	2.204	2.275	2.305
24.4141	0.066	0.093	0.074	1.943	1.822	2.009	1.909	1.778	1.913
6.10352	0.06	0.069	0.056	1.009	1.274	1.38	1.09	0.885	1.024
1.52588	0.053	0.056	0.058	0.452	0.481	0.746	0.489	0.35	0.367
0.38147	0.047	0.057	0.054	0.175	0.203	0.266	0.196	0.133	0.137
0.095367	0.049	0.058	0.053	0.095	0.094	0.124	0.089	0.072	0.073
0.023842	0.053	0.053	0.054	0.068	0.066	0.077	0.062	0.057	0.057
SARS-CoV-2 S2 E-69 RT Day16
IgG (ng/mL)	RAY53			S2P6			76E1
100000	2.663	2.372	2.723	3.73	3.699	3.578	3.792	3.69	3.542
25000	1.639	1.461	1.6	3.391	3.752	3.648	3.675	3.712	3.612
6250	0.546	0.674	0.627	3.602	3.634	3.706	3.824	3.74	3.743
1562.5	0.235	0.198	0.358	3.73	3.681	3.616	3.706	3.559	3.665
390.625	0.062	0.11	0.162	3.497	3.626	3.358	3.636	3.557	3.656
97.6562	0.086	0.072	0.107	3.551	3.546	3.555	3.574	3.528	3.565
24.4141	0.094	0.076	0.082	3.231	3.359	3.319	3.323	3.082	3.372
6.10352	0.081	0.066	0.071	2.972	2.93	2.905	2.269	2.526	2.152
1.52588	0.095	0.063	0.062	1.539	2.464	2.561	1.697	1.477	1.613
0.38147	0.095	0.062	0.059	0.938	1.542	1.363	0.789	0.621	0.688
0.095367	0.08	0.062	0.062	0.272	1.018	0.802	0.252	0.242	0.268
0.023842	0.079	0.057	0.054	0.12	0.497	0.302	0.121	0.115	0.112
SARS-CoV-2 S2 E-69 4C Day16
IgG (ng/mL)	RAY53			S2P6			76E1
100000	2.883	2.607	2.916	3.167	3.677	3.737	3.774	3.842	3.801
25000	2.023	1.842	2.016	3.268	3.705	3.769	3.722	3.734	3.766
6250	1.184	1.01	1.135	3.748	3.722	3.771	3.774	3.813	3.776
1562.5	0.536	0.544	0.622	3.716	3.57	3.633	3.761	3.775	3.721
390.625	0.392	0.412	0.399	3.301	3.597	3.641	3.668	3.664	3.589
97.6562	0.163	0.165	0.165	3.816	3.393	3.459	3.651	3.57	3.65
24.4141	0.122	0.107	0.104	3.38	3.134	3.334	3.38	3.423	3.373
6.10352	0.102	0.08	0.079	2.833	2.635	2.479	2.218	2.131	2.309
1.52588	0.094	0.072	0.081	2.497	1.785	1.959	2.502	1.39	1.414
0.38147	0.08	0.067	0.067	1.156	0.653	0.693	1.442	0.577	0.595
0.095367	0.086	0.068	0.067	0.551	0.291	0.319	0.576	0.216	0.209
0.023842	0.079	0.062	0.059	0.239	0.14	0.144	0.249	0.107	0.11
SARS-CoV-2 S2 E-69 Post freeze-thaw
IgG (ng/mL)	RAY53			S2P6			76E1
100000	2.531	2.567	2.433	2.92	3.049	3.06	3.037	3.129	2.989
25000	1.859	1.892	1.538	3.213	2.798	3.208	2.963	3.11	2.986
6250	0.9	0.974	0.894	3.025	3.083	3.051	3.165	2.887	2.951
1562.5	0.455	0.512	0.499	2.983	2.765	3.242	3.183	3.024	3.068
390.625	0.237	0.244	0.273	2.842	3.005	2.809	3.044	3.133	3.177
97.6562	0.133	0.183	0.172	2.728	2.967	2.746	2.907	2.894	2.808
24.4141	0.12	0.139	0.129	2.483	2.634	2.926	2.386	2.838	2.688
6.10352	0.101	0.103	0.104	1.96	2.218	2.264	1.905	1.874	2.241
1.52588	0.093	0.094	0.096	1.787	1.576	1.154	1.214	1.111	1.476
0.38147	0.083	0.086	0.086	0.95	0.713	0.513	1.207	0.445	0.884
0.095367	0.076	0.078	0.08	0.324	0.274	0.21	0.336	0.188	0.352
0.023842	0.083	0.079	0.073	0.285	0.13	0.108	0.188	0.1	0.173

## Sheet: Figure 3j
elution (mL)	PRD-0038 S2	elution (mL)	SARS1 S2
-0.0102	-0.24968	-0.0102	-0.25019
-0.00962	-4.61422	-0.00962	-4.02346
-0.00904	-4.86114	-0.00904	-4.23512
-0.00846	-5.026	-0.00845	-4.37829
-0.00788	-5.18271	-0.00787	-4.51441
-0.0073	-5.33938	-0.00729	-4.65047
-0.00672	-5.49625	-0.00671	-4.78657
-0.00613	-5.65358	-0.00613	-4.92268
-0.00555	-5.81076	-0.00555	-5.05888
-0.00497	-5.96735	-0.00496	-5.19527
-0.00439	-6.12376	-0.00438	-5.33073
-0.00381	-6.2809	-0.0038	-5.4665
-0.00323	-6.43772	-0.00322	-5.60271
-0.00265	-6.59456	-0.00264	-5.73888
-0.00206	-6.75179	-0.00206	-5.87519
-0.00148	-6.90904	-0.00148	-6.01193
-0.0009	-7.06564	-0.00089	-6.14827
-0.00032	-7.223	-0.00031	-6.28424
0.000262	-8.96052	0.000269	-7.7828
0.000843	-8.9589	0.000851	-7.77976
0.001424	-8.95792	0.001432	-7.77761
0.002006	-8.95723	0.002014	-7.77553
0.002587	-8.95659	0.002595	-7.77352
0.003169	-8.95593	0.003177	-7.77149
0.00375	-8.95529	0.003758	-7.76947
0.004331	-8.95505	0.00434	-7.76787
0.004913	-8.95491	0.004922	-7.76742
0.005494	-8.95433	0.005503	-7.76691
0.006075	-8.95368	0.006085	-7.76624
0.006657	-8.95303	0.006666	-7.76556
0.007238	-8.95238	0.007248	-7.76488
0.007819	-8.95166	0.007829	-7.76419
0.008401	-8.95081	0.008411	-7.76327
0.008982	-8.94985	0.008992	-7.76215
0.009563	-8.94886	0.009574	-7.76093
0.010145	-8.94788	0.010155	-7.75972
0.010726	-8.94689	0.010737	-7.75851
0.011308	-8.94588	0.011318	-7.7573
0.011889	-8.94476	0.0119	-7.75587
0.01247	-8.94402	0.012481	-7.75415
0.013052	-8.94348	0.013063	-7.75232
0.013633	-8.94293	0.013644	-7.75048
0.014214	-8.94238	0.014226	-7.74865
0.014796	-8.94183	0.014807	-7.74681
0.015377	-8.94121	0.015389	-7.74494
0.015958	-8.94053	0.01597	-7.74293
0.01654	-8.93982	0.016552	-7.74181
0.017121	-8.93911	0.017133	-7.74073
0.017703	-8.93839	0.017715	-7.73966
0.018284	-8.93769	0.018296	-7.73858
0.018865	-8.93723	0.018878	-7.73751
0.019447	-8.9371	0.019459	-7.73741
0.020028	-8.9372	0.020041	-7.73785
0.020609	-8.93731	0.020622	-7.73847
0.021191	-8.93741	0.021204	-7.73909
0.021772	-8.93751	0.021785	-7.73972
0.022353	-8.93761	0.022367	-7.74034
0.022935	-8.93769	0.022948	-7.74076
0.023516	-8.93802	0.02353	-7.74089
0.024097	-8.9384	0.024111	-7.74082
0.024679	-8.93877	0.024693	-7.74076
0.02526	-8.93915	0.025274	-7.7407
0.025842	-8.93953	0.025856	-7.74064
0.026423	-8.93973	0.026437	-7.74064
0.027004	-8.93974	0.027019	-7.74087
0.027586	-8.93965	0.0276	-7.74109
0.028167	-8.93956	0.028182	-7.74124
0.028748	-8.93947	0.028763	-7.7414
0.02933	-8.93938	0.029345	-7.74156
0.029911	-8.93967	0.029926	-7.74172
0.030492	-8.9404	0.030508	-7.74222
0.031074	-8.9411	0.031089	-7.74337
0.031655	-8.9418	0.031671	-7.74499
0.032236	-8.9425	0.032252	-7.74665
0.032818	-8.9432	0.032834	-7.74831
0.033399	-8.94393	0.033415	-7.74998
0.033981	-8.94483	0.033997	-7.75168
0.034562	-8.94601	0.034578	-7.75346
0.035143	-8.94721	0.03516	-7.75533
0.035725	-8.94841	0.035742	-7.75719
0.036306	-8.94961	0.036323	-7.75905
0.036887	-8.95079	0.036905	-7.76091
0.037469	-8.95149	0.037486	-7.76279
0.03805	-8.95217	0.038068	-7.76471
0.038631	-8.95286	0.038649	-7.7662
0.039213	-8.95356	0.039231	-7.76749
0.039794	-8.95425	0.039812	-7.76878
0.040375	-8.95489	0.040394	-7.77007
0.040957	-8.95552	0.040975	-7.77136
0.041538	-8.95615	0.041557	-7.77197
0.04212	-8.95665	0.042138	-7.77257
0.042701	-8.95717	0.04272	-7.77369
0.043282	-8.9577	0.043301	-7.77477
0.043864	-8.95822	0.043883	-7.77576
0.044445	-8.95873	0.044464	-7.77673
0.045026	-8.95906	0.045046	-7.77764
0.045608	-8.95923	0.045627	-7.77831
0.046189	-8.95935	0.046209	-7.77869
0.04677	-8.95946	0.04679	-7.77876
0.047352	-8.95957	0.047372	-7.77882
0.047933	-8.95969	0.047953	-7.77889
0.048515	-8.95959	0.048535	-7.77895
0.049096	-8.9586	0.049116	-7.77903
0.049677	-8.95629	0.049698	-7.77918
0.050259	-8.95396	0.050279	-7.7794
0.05084	-8.95164	0.050861	-7.77935
0.051421	-8.94931	0.051442	-7.77919
0.052003	-8.9471	0.052024	-7.77903
0.052584	-8.945	0.052605	-7.77887
0.053165	-8.9427	0.053187	-7.77871
0.053747	-8.94039	0.053768	-7.77859
0.054328	-8.93809	0.05435	-7.77854
0.054909	-8.9358	0.054931	-7.77827
0.055491	-8.9335	0.055513	-7.77758
0.056072	-8.9312	0.056094	-7.77689
0.056654	-8.92882	0.056676	-7.77619
0.057235	-8.9264	0.057257	-7.77549
0.057816	-8.92397	0.057839	-7.7747
0.058398	-8.92153	0.05842	-7.77351
0.058979	-8.91911	0.059002	-7.77184
0.05956	-8.91637	0.059583	-7.76923
0.060142	-8.91349	0.060165	-7.76628
0.060723	-8.91053	0.060746	-7.76332
0.061304	-8.90757	0.061328	-7.76037
0.061886	-8.9046	0.061909	-7.75738
0.062467	-8.90164	0.062491	-7.75438
0.063048	-8.8986	0.063072	-7.75115
0.06363	-8.89547	0.063654	-7.74681
0.064211	-8.89197	0.064235	-7.74136
0.064793	-8.88849	0.064817	-7.73587
0.065374	-8.88501	0.065399	-7.73034
0.065955	-8.88154	0.06598	-7.72483
0.066537	-8.87804	0.066562	-7.71944
0.067118	-8.87501	0.067143	-7.71447
0.067699	-8.87334	0.067725	-7.7105
0.068281	-8.87252	0.068306	-7.70912
0.068862	-8.87169	0.068888	-7.70774
0.069443	-8.87087	0.069469	-7.70636
0.070025	-8.87004	0.070051	-7.70498
0.070606	-8.86933	0.070632	-7.70355
0.071187	-8.86864	0.071214	-7.70181
0.071769	-8.86788	0.071795	-7.69967
0.07235	-8.86713	0.072377	-7.69734
0.072932	-8.86637	0.072958	-7.69492
0.073513	-8.86564	0.07354	-7.69251
0.074094	-8.86576	0.074121	-7.6901
0.074676	-8.86722	0.074703	-7.68771
0.075257	-8.86899	0.075284	-7.68542
0.075838	-8.8708	0.075866	-7.68356
0.07642	-8.8726	0.076447	-7.68204
0.077001	-8.87439	0.077029	-7.68094
0.077582	-8.87625	0.07761	-7.67983
0.078164	-8.8783	0.078192	-7.67873
0.078745	-8.88046	0.078773	-7.67766
0.079326	-8.8827	0.079355	-7.67664
0.079908	-8.8849	0.079936	-7.67587
0.080489	-8.88712	0.080518	-7.6752
0.081071	-8.88933	0.081099	-7.6744
0.081652	-8.89167	0.081681	-7.67359
0.082233	-8.8941	0.082262	-7.67279
0.082815	-8.89652	0.082844	-7.67198
0.083396	-8.89896	0.083425	-7.67118
0.083977	-8.90144	0.084007	-7.67053
0.084559	-8.90387	0.084588	-7.67041
0.08514	-8.9064	0.08517	-7.66986
0.085721	-8.90892	0.085751	-7.66921
0.086303	-8.91127	0.086333	-7.66855
0.086884	-8.91355	0.086914	-7.66789
0.087465	-8.91586	0.087496	-7.66723
0.088047	-8.91816	0.088077	-7.6666
0.088628	-8.92055	0.088659	-7.66702
0.08921	-8.92329	0.08924	-7.66839
0.089791	-8.92608	0.089822	-7.67022
0.090372	-8.92888	0.090403	-7.67206
0.090954	-8.93171	0.090985	-7.6739
0.091535	-8.93452	0.091566	-7.67574
0.092116	-8.93703	0.092148	-7.6776
0.092698	-8.93815	0.092729	-7.68047
0.093279	-8.93859	0.093311	-7.68474
0.09386	-8.9391	0.093892	-7.68891
0.094442	-8.93961	0.094474	-7.69309
0.095023	-8.94014	0.095055	-7.69723
0.095605	-8.94067	0.095637	-7.70139
0.096186	-8.94124	0.096219	-7.70555
0.096767	-8.94171	0.0968	-7.70925
0.097349	-8.94187	0.097382	-7.70984
0.09793	-8.94194	0.097963	-7.71053
0.098511	-8.94201	0.098545	-7.71122
0.099093	-8.94209	0.099126	-7.71192
0.099674	-8.94208	0.099708	-7.71261
0.100255	-8.94177	0.100289	-7.71331
0.100837	-8.94137	0.100871	-7.71401
0.101418	-8.94096	0.101452	-7.71497
0.101999	-8.94055	0.102034	-7.71592
0.102581	-8.94013	0.102615	-7.7168
0.103162	-8.9397	0.103197	-7.71769
0.103744	-8.93916	0.103778	-7.71857
0.104325	-8.93855	0.10436	-7.71946
0.104906	-8.93792	0.104941	-7.72033
0.105488	-8.93728	0.105523	-7.72087
0.106069	-8.93665	0.106104	-7.721
0.10665	-8.93601	0.106686	-7.72124
0.107232	-8.93534	0.107267	-7.72147
0.107813	-8.93466	0.107849	-7.72171
0.108394	-8.934	0.10843	-7.72195
0.108976	-8.93336	0.109012	-7.72219
0.109557	-8.93273	0.109593	-7.72246
0.110138	-8.93209	0.110175	-7.72282
0.11072	-8.93153	0.110756	-7.72293
0.111301	-8.93123	0.111338	-7.72304
0.111883	-8.93142	0.111919	-7.72314
0.112464	-8.9318	0.112501	-7.72325
0.113045	-8.93218	0.113082	-7.72335
0.113627	-8.93256	0.113664	-7.72351
0.114208	-8.93293	0.114245	-7.72412
0.114789	-8.93325	0.114827	-7.72518
0.115371	-8.93325	0.115408	-7.72644
0.115952	-8.93302	0.11599	-7.72771
0.116533	-8.93277	0.116571	-7.72897
0.117115	-8.93252	0.117153	-7.73024
0.117696	-8.93227	0.117734	-7.73143
0.118277	-8.93193	0.118316	-7.73214
0.118859	-8.93151	0.118897	-7.7324
0.11944	-8.9311	0.119479	-7.73258
0.120022	-8.9307	0.12006	-7.73277
0.120603	-8.9303	0.120642	-7.73295
0.121184	-8.92989	0.121223	-7.73313
0.121766	-8.9297	0.121805	-7.73332
0.122347	-8.92984	0.122386	-7.73355
0.122928	-8.93055	0.122968	-7.73397
0.12351	-8.93135	0.123549	-7.73484
0.124091	-8.93215	0.124131	-7.73578
0.124672	-8.93296	0.124712	-7.73671
0.125254	-8.93378	0.125294	-7.73764
0.125835	-8.93463	0.125876	-7.73857
0.126417	-8.93544	0.126457	-7.73949
0.126998	-8.93622	0.127039	-7.74033
0.127579	-8.93701	0.12762	-7.74116
0.128161	-8.9378	0.128202	-7.74199
0.128742	-8.93858	0.128783	-7.74282
0.129323	-8.9394	0.129365	-7.74365
0.129905	-8.94033	0.129946	-7.74449
0.130486	-8.94142	0.130528	-7.74534
0.131067	-8.94251	0.131109	-7.74627
0.131649	-8.94359	0.131691	-7.7473
0.13223	-8.94468	0.132272	-7.74836
0.132811	-8.94574	0.132854	-7.74936
0.133393	-8.94659	0.133435	-7.75036
0.133974	-8.94658	0.134017	-7.75141
0.134556	-8.94655	0.134598	-7.75252
0.135137	-8.94653	0.13518	-7.75361
0.135718	-8.9465	0.135761	-7.7546
0.1363	-8.94638	0.136343	-7.75564
0.136881	-8.94573	0.136924	-7.75669
0.137462	-8.94602	0.137506	-7.75774
0.138044	-8.94639	0.138087	-7.7588
0.138625	-8.94674	0.138669	-7.75985
0.139206	-8.94708	0.13925	-7.76091
0.139788	-8.94741	0.139832	-7.76219
0.140369	-8.94786	0.140413	-7.76348
0.14095	-8.9486	0.140995	-7.76471
0.141532	-8.9494	0.141576	-7.76593
0.142113	-8.95021	0.142158	-7.76715
0.142695	-8.95102	0.142739	-7.76836
0.143276	-8.95182	0.143321	-7.76957
0.143857	-8.95263	0.143902	-7.7705
0.144439	-8.95343	0.144484	-7.7702
0.14502	-8.95419	0.145065	-7.76585
0.145601	-8.95474	0.145647	-7.76052
0.146183	-8.95507	0.146228	-7.75527
0.146764	-8.95539	0.14681	-7.74995
0.147345	-8.95569	0.147391	-7.74465
0.147927	-8.95597	0.147973	-7.73934
0.148508	-8.95626	0.148554	-7.73417
0.149089	-8.95652	0.149136	-7.73376
0.149671	-8.95634	0.149717	-7.73503
0.150252	-8.95637	0.150299	-7.73644
0.150834	-8.95643	0.15088	-7.73785
0.151415	-8.95649	0.151462	-7.73925
0.151996	-8.95656	0.152043	-7.74065
0.152578	-8.95662	0.152625	-7.74162
0.153159	-8.95668	0.153206	-7.74233
0.15374	-8.95679	0.153788	-7.74291
0.154322	-8.95563	0.154369	-7.74346
0.154903	-8.9535	0.154951	-7.744
0.155484	-8.95126	0.155532	-7.74454
0.156066	-8.94904	0.156114	-7.74509
0.156647	-8.9468	0.156696	-7.74564
0.157228	-8.9446	0.157277	-7.74611
0.15781	-8.94226	0.157859	-7.74627
0.158391	-8.94026	0.15844	-7.74637
0.158973	-8.94006	0.159022	-7.74647
0.159554	-8.94002	0.159603	-7.74657
0.160135	-8.93997	0.160185	-7.74667
0.160717	-8.93993	0.160766	-7.74674
0.161298	-8.93988	0.161348	-7.7467
0.161879	-8.94	0.161929	-7.74672
0.162461	-8.94079	0.162511	-7.74681
0.163042	-8.94165	0.163092	-7.74691
0.163623	-8.9425	0.163674	-7.74702
0.164205	-8.94336	0.164255	-7.74712
0.164786	-8.94422	0.164837	-7.74722
0.165367	-8.94508	0.165418	-7.74725
0.165949	-8.94594	0.166	-7.74727
0.16653	-8.94599	0.166581	-7.74743
0.167112	-8.94546	0.167163	-7.74761
0.167693	-8.94446	0.167744	-7.74778
0.168274	-8.94343	0.168326	-7.74796
0.168856	-8.9424	0.168907	-7.74814
0.169437	-8.94138	0.169489	-7.74837
0.170018	-8.94034	0.17007	-7.74867
0.1706	-8.9393	0.170652	-7.7488
0.171181	-8.93852	0.171233	-7.74886
0.171762	-8.93875	0.171815	-7.74891
0.172344	-8.93905	0.172396	-7.74896
0.172925	-8.93934	0.172978	-7.74901
0.173507	-8.93964	0.173559	-7.75008
0.174088	-8.93994	0.174141	-7.75536
0.174669	-8.94036	0.174722	-7.7616
0.175251	-8.9411	0.175304	-7.76811
0.175832	-8.94162	0.175885	-7.77461
0.176413	-8.94207	0.176467	-7.78113
0.176995	-8.94251	0.177048	-7.78769
0.177576	-8.94295	0.17763	-7.79429
0.178157	-8.94339	0.178211	-7.79565
0.178739	-8.94383	0.178793	-7.79563
0.17932	-8.94399	0.179374	-7.79499
0.179901	-8.94374	0.179956	-7.79428
0.180483	-8.94286	0.180537	-7.79357
0.181064	-8.94194	0.181119	-7.79286
0.181646	-8.94103	0.1817	-7.79215
0.182227	-8.94013	0.182282	-7.79155
0.182808	-8.93922	0.182863	-7.79108
0.18339	-8.93965	0.183445	-7.79119
0.183971	-8.94107	0.184026	-7.79161
0.184552	-8.94287	0.184608	-7.79206
0.185134	-8.94467	0.185189	-7.7925
0.185715	-8.94647	0.185771	-7.79292
0.186296	-8.94828	0.186353	-7.79338
0.186878	-8.95011	0.186934	-7.79407
0.187459	-8.95143	0.187516	-7.79485
0.18804	-8.95092	0.188097	-7.79548
0.188622	-8.94971	0.188679	-7.796
0.189203	-8.94823	0.18926	-7.79652
0.189785	-8.94672	0.189842	-7.79705
0.190366	-8.94521	0.190423	-7.79757
0.190947	-8.94371	0.191005	-7.79804
0.191529	-8.94221	0.191586	-7.79843
0.19211	-8.9407	0.192168	-7.7986
0.192691	-8.93895	0.192749	-7.79855
0.193273	-8.93664	0.193331	-7.79848
0.193854	-8.93432	0.193912	-7.79841
0.194435	-8.93198	0.194494	-7.79834
0.195017	-8.92964	0.195075	-7.79826
0.195598	-8.92731	0.195657	-7.7981
0.196179	-8.92544	0.196238	-7.79754
0.196761	-8.92402	0.19682	-7.79648
0.197342	-8.92127	0.197401	-7.79521
0.197924	-8.91831	0.197983	-7.79394
0.198505	-8.91537	0.198564	-7.79268
0.199086	-8.91242	0.199146	-7.79141
0.199668	-8.90948	0.199727	-7.79024
0.200249	-8.90633	0.200309	-7.78914
0.20083	-8.90246	0.20089	-7.78751
0.201412	-8.89859	0.201472	-7.78542
0.201993	-8.89441	0.202053	-7.78333
0.202574	-8.88993	0.202635	-7.78123
0.203156	-8.88524	0.203216	-7.77913
0.203737	-8.88051	0.203798	-7.77688
0.204319	-8.87578	0.204379	-7.77434
0.2049	-8.87122	0.204961	-7.77143
0.205481	-8.86679	0.205542	-7.76823
0.206063	-8.86194	0.206124	-7.76494
0.206644	-8.85678	0.206705	-7.76165
0.207225	-8.85162	0.207287	-7.75836
0.207807	-8.84647	0.207868	-7.75511
0.208388	-8.84132	0.20845	-7.75221
0.208969	-8.83641	0.209031	-7.74938
0.209551	-8.83208	0.209613	-7.74602
0.210132	-8.82799	0.210194	-7.74238
0.210713	-8.82391	0.210776	-7.73874
0.211295	-8.81983	0.211357	-7.73509
0.211876	-8.81574	0.211939	-7.73146
0.212458	-8.81166	0.21252	-7.7275
0.213039	-8.80755	0.213102	-7.72309
0.21362	-8.80324	0.213683	-7.71846
0.214202	-8.79878	0.214265	-7.71373
0.214783	-8.79427	0.214846	-7.70901
0.215364	-8.78975	0.215428	-7.70432
0.215946	-8.78523	0.216009	-7.69966
0.216527	-8.78068	0.216591	-7.69506
0.217108	-8.77616	0.217173	-7.69059
0.21769	-8.77202	0.217754	-7.68614
0.218271	-8.76829	0.218336	-7.68156
0.218852	-8.76411	0.218917	-7.67693
0.219434	-8.75917	0.219499	-7.6723
0.220015	-8.75402	0.22008	-7.66767
0.220597	-8.74886	0.220662	-7.66306
0.221178	-8.74371	0.221243	-7.65863
0.221759	-8.73869	0.221825	-7.65418
0.222341	-8.73413	0.222406	-7.6493
0.222922	-8.72925	0.222988	-7.64415
0.223503	-8.72282	0.223569	-7.63897
0.224085	-8.71558	0.224151	-7.63381
0.224666	-8.70838	0.224732	-7.62864
0.225247	-8.70119	0.225314	-7.62383
0.225829	-8.69396	0.225895	-7.61949
0.22641	-8.6876	0.226477	-7.6149
0.226991	-8.68187	0.227058	-7.61
0.227573	-8.67763	0.22764	-7.6051
0.228154	-8.67442	0.228221	-7.60019
0.228736	-8.67131	0.228803	-7.59527
0.229317	-8.66821	0.229384	-7.59042
0.229898	-8.66509	0.229966	-7.58617
0.23048	-8.66209	0.230547	-7.58244
0.231061	-8.65935	0.231129	-7.57882
0.231642	-8.65648	0.23171	-7.57522
0.232224	-8.65318	0.232292	-7.57162
0.232805	-8.64969	0.232873	-7.56801
0.233386	-8.64621	0.233455	-7.5644
0.233968	-8.64274	0.234036	-7.56103
0.234549	-8.63928	0.234618	-7.55781
0.23513	-8.63627	0.235199	-7.55443
0.235712	-8.63354	0.235781	-7.55095
0.236293	-8.63039	0.236362	-7.54746
0.236875	-8.62702	0.236944	-7.54399
0.237456	-8.62365	0.237525	-7.54051
0.238037	-8.62026	0.238107	-7.53726
0.238619	-8.6169	0.238688	-7.5346
0.2392	-8.61351	0.23927	-7.53239
0.239781	-8.61013	0.239851	-7.53032
0.240363	-8.60623	0.240433	-7.52825
0.240944	-8.6018	0.241014	-7.52606
0.241525	-8.59726	0.241596	-7.52375
0.242107	-8.59272	0.242177	-7.52141
0.242688	-8.58818	0.242759	-7.51911
0.24327	-8.58367	0.24334	-7.51688
0.243851	-8.57917	0.243922	-7.51434
0.244432	-8.57469	0.244503	-7.51174
0.245014	-8.57018	0.245085	-7.50912
0.245595	-8.56565	0.245666	-7.50653
0.246176	-8.56111	0.246248	-7.50391
0.246758	-8.55658	0.246829	-7.50136
0.247339	-8.55204	0.247411	-7.49891
0.24792	-8.5481	0.247993	-7.49608
0.248502	-8.54501	0.248574	-7.49293
0.249083	-8.54314	0.249156	-7.48977
0.249664	-8.54175	0.249737	-7.48661
0.250246	-8.54036	0.250319	-7.48346
0.250827	-8.53898	0.2509	-7.48039
0.251409	-8.53759	0.251482	-7.47774
0.25199	-8.53678	0.252063	-7.47554
0.252571	-8.53762	0.252645	-7.47331
0.253153	-8.53917	0.253226	-7.4711
0.253734	-8.54072	0.253808	-7.46889
0.254315	-8.54218	0.254389	-7.46667
0.254897	-8.5436	0.254971	-7.46446
0.255478	-8.54503	0.255552	-7.46247
0.256059	-8.54656	0.256134	-7.46114
0.256641	-8.5475	0.256715	-7.46026
0.257222	-8.54666	0.257297	-7.45955
0.257803	-8.54536	0.257878	-7.45884
0.258385	-8.54373	0.25846	-7.45812
0.258966	-8.54209	0.259041	-7.45741
0.259548	-8.54047	0.259623	-7.45666
0.260129	-8.53883	0.260204	-7.45572
0.26071	-8.5373	0.260786	-7.45457
0.261292	-8.53613	0.261367	-7.45324
0.261873	-8.53536	0.261949	-7.45189
0.262454	-8.5347	0.26253	-7.45055
0.263036	-8.53405	0.263112	-7.44921
0.263617	-8.53339	0.263693	-7.44793
0.264198	-8.53274	0.264275	-7.44689
0.26478	-8.53208	0.264856	-7.44619
0.265361	-8.53162	0.265438	-7.44607
0.265942	-8.53153	0.266019	-7.44601
0.266524	-8.53122	0.266601	-7.44595
0.267105	-8.53083	0.267182	-7.44589
0.267687	-8.53044	0.267764	-7.44583
0.268268	-8.53005	0.268345	-7.44571
0.268849	-8.52966	0.268927	-7.4455
0.269431	-8.52951	0.269508	-7.44521
0.270012	-8.53009	0.27009	-7.44486
0.270593	-8.5312	0.270671	-7.44452
0.271175	-8.53263	0.271253	-7.44418
0.271756	-8.53406	0.271834	-7.44384
0.272337	-8.5355	0.272416	-7.44359
0.272919	-8.53693	0.272997	-7.44364
0.2735	-8.53837	0.273579	-7.44392
0.274081	-8.53986	0.27416	-7.44447
0.274663	-8.54128	0.274742	-7.44503
0.275244	-8.54249	0.275323	-7.44558
0.275826	-8.54372	0.275905	-7.44613
0.276407	-8.54494	0.276486	-7.44679
0.276988	-8.54616	0.277068	-7.44789
0.27757	-8.54733	0.277649	-7.44918
0.278151	-8.54793	0.278231	-7.45015
0.278732	-8.5476	0.278813	-7.4511
0.279314	-8.54745	0.279394	-7.45205
0.279895	-8.54744	0.279976	-7.453
0.280476	-8.54743	0.280557	-7.45394
0.281058	-8.54741	0.281139	-7.4549
0.281639	-8.5474	0.28172	-7.45547
0.282221	-8.54736	0.282302	-7.45467
0.282802	-8.54728	0.282883	-7.45314
0.283383	-8.54737	0.283465	-7.4516
0.283965	-8.54772	0.284046	-7.45008
0.284546	-8.54807	0.284628	-7.44854
0.285127	-8.54841	0.285209	-7.44687
0.285709	-8.54876	0.285791	-7.44505
0.28629	-8.54917	0.286372	-7.4445
0.286871	-8.54988	0.286954	-7.4457
0.287453	-8.55089	0.287535	-7.4469
0.288034	-8.55191	0.288117	-7.4481
0.288615	-8.55294	0.288698	-7.4493
0.289197	-8.55397	0.28928	-7.45054
0.289778	-8.55501	0.289861	-7.45196
0.29036	-8.55603	0.290443	-7.45369
0.290941	-8.55701	0.291024	-7.45571
0.291522	-8.55788	0.291606	-7.45778
0.292104	-8.55881	0.292187	-7.45983
0.292685	-8.55978	0.292769	-7.46174
0.293266	-8.56075	0.29335	-7.46357
0.293848	-8.56172	0.293932	-7.46543
0.294429	-8.56269	0.294513	-7.46675
0.29501	-8.56375	0.295095	-7.46775
0.295592	-8.56505	0.295676	-7.4684
0.296173	-8.56676	0.296258	-7.46902
0.296754	-8.569	0.296839	-7.46965
0.297336	-8.57121	0.297421	-7.47027
0.297917	-8.57344	0.298002	-7.47089
0.298499	-8.57568	0.298584	-7.47159
0.29908	-8.57785	0.299165	-7.47251
0.299661	-8.57971	0.299747	-7.47402
0.300243	-8.58125	0.300328	-7.4756
0.300824	-8.58273	0.30091	-7.47717
0.301405	-8.58418	0.301491	-7.47874
0.301987	-8.58564	0.302073	-7.48031
0.302568	-8.58708	0.302654	-7.48181
0.303149	-8.58853	0.303236	-7.48295
0.303731	-8.5901	0.303817	-7.48449
0.304312	-8.59187	0.304399	-7.48617
0.304893	-8.59377	0.30498	-7.48785
0.305475	-8.59577	0.305562	-7.48955
0.306056	-8.59777	0.306143	-7.49123
0.306638	-8.59977	0.306725	-7.49293
0.307219	-8.60171	0.307306	-7.49499
0.3078	-8.6035	0.307888	-7.49735
0.308382	-8.60506	0.30847	-7.50003
0.308963	-8.60654	0.309051	-7.50274
0.309544	-8.60831	0.309633	-7.50546
0.310126	-8.61018	0.310214	-7.50819
0.310707	-8.61204	0.310796	-7.51091
0.311288	-8.61391	0.311377	-7.51503
0.31187	-8.61579	0.311959	-7.52011
0.312451	-8.61756	0.31254	-7.52466
0.313032	-8.61896	0.313122	-7.52917
0.313614	-8.62038	0.313703	-7.53368
0.314195	-8.62181	0.314285	-7.5382
0.314777	-8.62325	0.314866	-7.54273
0.315358	-8.62468	0.315448	-7.54626
0.315939	-8.62612	0.316029	-7.54747
0.316521	-8.62755	0.316611	-7.5486
0.317102	-8.62897	0.317192	-7.54975
0.317683	-8.63047	0.317774	-7.5509
0.318265	-8.63216	0.318355	-7.55205
0.318846	-8.63385	0.318937	-7.5532
0.319427	-8.63555	0.319518	-7.55436
0.320009	-8.63723	0.3201	-7.55515
0.32059	-8.63892	0.320681	-7.55599
0.321171	-8.64058	0.321263	-7.55708
0.321753	-8.64217	0.321844	-7.55817
0.322334	-8.64411	0.322426	-7.55927
0.322916	-8.64615	0.323007	-7.56038
0.323497	-8.64816	0.323589	-7.5615
0.324078	-8.6502	0.32417	-7.56293
0.32466	-8.65223	0.324752	-7.56469
0.325241	-8.65416	0.325333	-7.56669
0.325822	-8.65532	0.325915	-7.56869
0.326404	-8.65653	0.326496	-7.57071
0.326985	-8.65787	0.327078	-7.57272
0.327566	-8.6592	0.327659	-7.57473
0.328148	-8.66052	0.328241	-7.57658
0.328729	-8.66185	0.328822	-7.57779
0.329311	-8.66318	0.329404	-7.57913
0.329892	-8.66458	0.329985	-7.58054
0.330473	-8.66606	0.330567	-7.58194
0.331055	-8.66797	0.331148	-7.58334
0.331636	-8.6699	0.33173	-7.58475
0.332217	-8.67182	0.332311	-7.58615
0.332799	-8.67375	0.332893	-7.5871
0.33338	-8.67565	0.333474	-7.58804
0.333961	-8.6775	0.334056	-7.58926
0.334543	-8.67915	0.334637	-7.59046
0.335124	-8.68101	0.335219	-7.59167
0.335705	-8.68299	0.3358	-7.59288
0.336287	-8.68497	0.336382	-7.59408
0.336868	-8.68697	0.336963	-7.59507
0.33745	-8.68895	0.337545	-7.5957
0.338031	-8.69094	0.338126	-7.59646
0.338612	-8.69267	0.338708	-7.59723
0.339194	-8.69453	0.33929	-7.598
0.339775	-8.69667	0.339871	-7.59877
0.340356	-8.69879	0.340453	-7.59954
0.340938	-8.70092	0.341034	-7.6004
0.341519	-8.70305	0.341616	-7.60186
0.3421	-8.70517	0.342197	-7.60342
0.342682	-8.70728	0.342779	-7.60506
0.343263	-8.70936	0.34336	-7.6067
0.343844	-8.71162	0.343942	-7.60834
0.344426	-8.71389	0.344523	-7.60998
0.345007	-8.71614	0.345105	-7.61161
0.345589	-8.71841	0.345686	-7.61314
0.34617	-8.72069	0.346268	-7.61459
0.346751	-8.72288	0.346849	-7.61628
0.347333	-8.72486	0.347431	-7.61805
0.347914	-8.72691	0.348012	-7.61993
0.348495	-8.72898	0.348594	-7.62188
0.349077	-8.73105	0.349175	-7.62386
0.349658	-8.73312	0.349757	-7.62572
0.350239	-8.73519	0.350338	-7.62735
0.350821	-8.73726	0.35092	-7.62902
0.351402	-8.73899	0.351501	-7.63083
0.351983	-8.74057	0.352083	-7.63268
0.352565	-8.74207	0.352664	-7.63453
0.353146	-8.74355	0.353246	-7.63638
0.353728	-8.74504	0.353827	-7.63823
0.354309	-8.74653	0.354409	-7.63992
0.35489	-8.74802	0.35499	-7.64158
0.355472	-8.74942	0.355572	-7.64341
0.356053	-8.75073	0.356153	-7.64529
0.356634	-8.75204	0.356735	-7.64717
0.357216	-8.75336	0.357316	-7.64907
0.357797	-8.75468	0.357898	-7.65095
0.358378	-8.756	0.358479	-7.65275
0.35896	-8.7573	0.359061	-7.65447
0.359541	-8.75855	0.359642	-7.65642
0.360123	-8.75941	0.360224	-7.65855
0.360704	-8.76076	0.360805	-7.6607
0.361285	-8.76235	0.361387	-7.66287
0.361867	-8.76388	0.361968	-7.66503
0.362448	-8.76546	0.36255	-7.6671
0.363029	-8.76715	0.363131	-7.66897
0.363611	-8.76889	0.363713	-7.67057
0.364192	-8.77051	0.364294	-7.67188
0.364773	-8.77094	0.364876	-7.6731
0.365355	-8.76836	0.365457	-7.67433
0.365936	-8.76457	0.366039	-7.67556
0.366517	-8.76078	0.36662	-7.67679
0.367099	-8.75699	0.367202	-7.67793
0.36768	-8.7532	0.367783	-7.67902
0.368262	-8.74933	0.368365	-7.6806
0.368843	-8.74523	0.368946	-7.68241
0.369424	-8.74383	0.369528	-7.68421
0.370006	-8.74382	0.37011	-7.68603
0.370587	-8.74381	0.370691	-7.68785
0.371168	-8.74379	0.371273	-7.6896
0.37175	-8.74378	0.371854	-7.69127
0.372331	-8.74376	0.372436	-7.69272
0.372912	-8.74364	0.373017	-7.69391
0.373494	-8.74404	0.373599	-7.69504
0.374075	-8.74513	0.37418	-7.69617
0.374656	-8.7464	0.374762	-7.6973
0.375238	-8.74767	0.375343	-7.6984
0.375819	-8.74894	0.375925	-7.69922
0.376401	-8.75021	0.376506	-7.69998
0.376982	-8.75146	0.377088	-7.70103
0.377563	-8.75268	0.377669	-7.7022
0.378145	-8.75392	0.378251	-7.70336
0.378726	-8.75519	0.378832	-7.70453
0.379307	-8.75646	0.379414	-7.70568
0.379889	-8.75773	0.379995	-7.70672
0.38047	-8.759	0.380577	-7.70762
0.381051	-8.76028	0.381158	-7.70855
0.381633	-8.76166	0.38174	-7.70953
0.382214	-8.76325	0.382321	-7.71051
0.382795	-8.76491	0.382903	-7.71149
0.383377	-8.76658	0.383484	-7.71247
0.383958	-8.76824	0.384066	-7.71339
0.38454	-8.76991	0.384647	-7.71414
0.385121	-8.77157	0.385229	-7.71496
0.385702	-8.77323	0.38581	-7.71594
0.386284	-8.77494	0.386392	-7.71696
0.386865	-8.77672	0.386973	-7.71799
0.387446	-8.77852	0.387555	-7.71902
0.388028	-8.78031	0.388136	-7.72004
0.388609	-8.78211	0.388718	-7.72081
0.38919	-8.78391	0.389299	-7.72139
0.389772	-8.78533	0.389881	-7.72161
0.390353	-8.78628	0.390462	-7.72169
0.390934	-8.78703	0.391044	-7.72177
0.391516	-8.78775	0.391625	-7.72185
0.392097	-8.78847	0.392207	-7.72193
0.392679	-8.78919	0.392788	-7.72221
0.39326	-8.78992	0.39337	-7.72278
0.393841	-8.79176	0.393951	-7.72376
0.394423	-8.79665	0.394533	-7.72512
0.395004	-8.80284	0.395114	-7.72656
0.395585	-8.80912	0.395696	-7.728
0.396167	-8.81544	0.396277	-7.72944
0.396748	-8.82171	0.396859	-7.73088
0.397329	-8.82802	0.39744	-7.7318
0.397911	-8.83433	0.398022	-7.73242
0.398492	-8.83762	0.398603	-7.73263
0.399074	-8.83952	0.399185	-7.73269
0.399655	-8.84124	0.399767	-7.73276
0.400236	-8.8429	0.400348	-7.73282
0.400818	-8.84455	0.40093	-7.73288
0.401399	-8.8462	0.401511	-7.73305
0.40198	-8.84786	0.402093	-7.7335
0.402562	-8.84889	0.402674	-7.7341
0.403143	-8.84938	0.403256	-7.73475
0.403724	-8.85023	0.403837	-7.7354
0.404306	-8.85128	0.404419	-7.73605
0.404887	-8.85233	0.405	-7.7367
0.405468	-8.85338	0.405582	-7.73732
0.40605	-8.85443	0.406163	-7.73775
0.406631	-8.85546	0.406745	-7.73801
0.407213	-8.85644	0.407326	-7.73849
0.407794	-8.85709	0.407908	-7.73909
0.408375	-8.85759	0.408489	-7.7397
0.408957	-8.85806	0.409071	-7.74031
0.409538	-8.85854	0.409652	-7.74092
0.410119	-8.85902	0.410234	-7.74149
0.410701	-8.8595	0.410815	-7.74198
0.411282	-8.85979	0.411397	-7.7424
0.411863	-8.86015	0.411978	-7.74277
0.412445	-8.86065	0.41256	-7.74313
0.413026	-8.86118	0.413141	-7.74349
0.413607	-8.8617	0.413723	-7.74386
0.414189	-8.86221	0.414304	-7.74416
0.41477	-8.86268	0.414886	-7.74429
0.415352	-8.86309	0.415467	-7.74447
0.415933	-8.86346	0.416049	-7.74491
0.416514	-8.86388	0.41663	-7.74537
0.417096	-8.86439	0.417212	-7.74584
0.417677	-8.86491	0.417793	-7.7463
0.418258	-8.86542	0.418375	-7.74676
0.41884	-8.86593	0.418956	-7.74741
0.419421	-8.86647	0.419538	-7.74826
0.420002	-8.86708	0.420119	-7.74888
0.420584	-8.86769	0.420701	-7.7494
0.421165	-8.86817	0.421282	-7.74992
0.421746	-8.8686	0.421864	-7.75044
0.422328	-8.86903	0.422445	-7.75096
0.422909	-8.86945	0.423027	-7.75129
0.423491	-8.86987	0.423608	-7.75123
0.424072	-8.87015	0.42419	-7.7511
0.424653	-8.87034	0.424771	-7.75111
0.425235	-8.87085	0.425353	-7.75112
0.425816	-8.87162	0.425934	-7.75113
0.426397	-8.87239	0.426516	-7.75114
0.426979	-8.87316	0.427097	-7.75121
0.42756	-8.87393	0.427679	-7.75156
0.428141	-8.8748	0.42826	-7.75228
0.428723	-8.87592	0.428842	-7.75309
0.429304	-8.8772	0.429423	-7.75393
0.429885	-8.87853	0.430005	-7.75476
0.430467	-8.87986	0.430587	-7.75559
0.431048	-8.8812	0.431168	-7.75642
0.43163	-8.88254	0.43175	-7.75723
0.432211	-8.88381	0.432331	-7.75804
0.432792	-8.88472	0.432913	-7.75892
0.433374	-8.88512	0.433494	-7.75986
0.433955	-8.88534	0.434076	-7.76082
0.434536	-8.88551	0.434657	-7.76176
0.435118	-8.88567	0.435239	-7.76271
0.435699	-8.88583	0.43582	-7.76358
0.43628	-8.886	0.436402	-7.76423
0.436862	-8.88633	0.436983	-7.76457
0.437443	-8.88702	0.437565	-7.7647
0.438024	-8.88794	0.438146	-7.76483
0.438606	-8.88901	0.438728	-7.76496
0.439187	-8.89009	0.439309	-7.76508
0.439769	-8.89118	0.439891	-7.76522
0.44035	-8.89225	0.440472	-7.76542
0.440931	-8.89326	0.441054	-7.7658
0.441513	-8.89412	0.441635	-7.76656
0.442094	-8.89503	0.442217	-7.76759
0.442675	-8.89611	0.442798	-7.76863
0.443257	-8.89719	0.44338	-7.76967
0.443838	-8.89827	0.443961	-7.77071
0.444419	-8.89935	0.444543	-7.7716
0.445001	-8.90043	0.445124	-7.77223
0.445582	-8.90144	0.445706	-7.77271
0.446164	-8.90227	0.446287	-7.77301
0.446745	-8.90288	0.446869	-7.77331
0.447326	-8.90342	0.44745	-7.77361
0.447908	-8.90395	0.448032	-7.77391
0.448489	-8.90448	0.448613	-7.77431
0.44907	-8.90501	0.449195	-7.77494
0.449652	-8.90561	0.449776	-7.77569
0.450233	-8.90637	0.450358	-7.77649
0.450814	-8.90724	0.450939	-7.77731
0.451396	-8.90817	0.451521	-7.77813
0.451977	-8.90911	0.452102	-7.77895
0.452558	-8.91004	0.452684	-7.77971
0.45314	-8.91098	0.453265	-7.78033
0.453721	-8.9118	0.453847	-7.78077
0.454303	-8.9123	0.454428	-7.78118
0.454884	-8.91264	0.45501	-7.78147
0.455465	-8.91315	0.455591	-7.78177
0.456047	-8.91366	0.456173	-7.78207
0.456628	-8.91418	0.456754	-7.78237
0.457209	-8.9147	0.457336	-7.78267
0.457791	-8.91522	0.457917	-7.78283
0.458372	-8.91569	0.458499	-7.78297
0.458953	-8.9161	0.45908	-7.78324
0.459535	-8.91653	0.459662	-7.78354
0.460116	-8.91695	0.460243	-7.78383
0.460697	-8.91738	0.460825	-7.78412
0.461279	-8.9178	0.461407	-7.7844
0.46186	-8.91823	0.461988	-7.78462
0.462442	-8.91874	0.46257	-7.78473
0.463023	-8.91943	0.463151	-7.78496
0.463604	-8.92022	0.463733	-7.78524
0.464186	-8.92108	0.464314	-7.78553
0.464767	-8.92195	0.464896	-7.78581
0.465348	-8.92281	0.465477	-7.7861
0.46593	-8.92367	0.466059	-7.78645
0.466511	-8.92446	0.46664	-7.78714
0.467092	-8.92505	0.467222	-7.78776
0.467674	-8.92535	0.467803	-7.788
0.468255	-8.92541	0.468385	-7.78824
0.468836	-8.9254	0.468966	-7.78848
0.469418	-8.92538	0.469548	-7.78872
0.469999	-8.92536	0.470129	-7.78894
0.470581	-8.92534	0.470711	-7.78883
0.471162	-8.92528	0.471292	-7.78829
0.471743	-8.92496	0.471874	-7.78792
0.472325	-8.92483	0.472455	-7.7876
0.472906	-8.92505	0.473037	-7.78729
0.473487	-8.92528	0.473618	-7.78697
0.474069	-8.92551	0.4742	-7.78666
0.47465	-8.92574	0.474781	-7.78637
0.475231	-8.92598	0.475363	-7.78638
0.475813	-8.92651	0.475944	-7.78661
0.476394	-8.92717	0.476526	-7.78711
0.476976	-8.9282	0.477107	-7.78761
0.477557	-8.92928	0.477689	-7.78812
0.478138	-8.93035	0.47827	-7.78862
0.47872	-8.93143	0.478852	-7.78912
0.479301	-8.93248	0.479433	-7.78955
0.479882	-8.93351	0.480015	-7.78991
0.480464	-8.93438	0.480596	-7.78969
0.481045	-8.93444	0.481178	-7.78947
0.481626	-8.93399	0.481759	-7.78926
0.482208	-8.93353	0.482341	-7.78904
0.482789	-8.93308	0.482922	-7.78883
0.48337	-8.93262	0.483504	-7.78869
0.483952	-8.93216	0.484085	-7.78871
0.484533	-8.93149	0.484667	-7.78888
0.485115	-8.93117	0.485248	-7.78917
0.485696	-8.93162	0.48583	-7.78947
0.486277	-8.93208	0.486411	-7.78977
0.486859	-8.93254	0.486993	-7.79007
0.48744	-8.93299	0.487574	-7.79035
0.488021	-8.93345	0.488156	-7.7905
0.488603	-8.9339	0.488737	-7.79055
0.489184	-8.93436	0.489319	-7.79022
0.489765	-8.93504	0.4899	-7.7899
0.490347	-8.93573	0.490482	-7.78958
0.490928	-8.93643	0.491064	-7.78926
0.491509	-8.93712	0.491645	-7.78892
0.492091	-8.93781	0.492227	-7.78849
0.492672	-8.9385	0.492808	-7.78804
0.493254	-8.93906	0.49339	-7.78802
0.493835	-8.9394	0.493971	-7.7881
0.494416	-8.93954	0.494553	-7.78818
0.494998	-8.93968	0.495134	-7.78827
0.495579	-8.93982	0.495716	-7.78835
0.49616	-8.93996	0.496297	-7.78853
0.496742	-8.94013	0.496879	-7.78904
0.497323	-8.94059	0.49746	-7.78943
0.497904	-8.94102	0.498042	-7.7897
0.498486	-8.94098	0.498623	-7.78996
0.499067	-8.94093	0.499205	-7.79023
0.499648	-8.94088	0.499786	-7.7905
0.50023	-8.94084	0.500368	-7.79075
0.500811	-8.94078	0.500949	-7.79086
0.501393	-8.94054	0.501531	-7.79096
0.501974	-8.93999	0.502112	-7.79119
0.502555	-8.94003	0.502694	-7.79143
0.503137	-8.94022	0.503275	-7.79167
0.503718	-8.9404	0.503857	-7.79191
0.504299	-8.94058	0.504438	-7.79212
0.504881	-8.94076	0.50502	-7.79211
0.505462	-8.94091	0.505601	-7.79175
0.506043	-8.94072	0.506183	-7.79081
0.506625	-8.9407	0.506764	-7.78977
0.507206	-8.94089	0.507346	-7.78876
0.507787	-8.94107	0.507927	-7.78771
0.508369	-8.94125	0.508509	-7.7866
0.50895	-8.94143	0.50909	-7.78545
0.509532	-8.94169	0.509672	-7.78477
0.510113	-8.94275	0.510253	-7.78453
0.510694	-8.94413	0.510835	-7.7848
0.511276	-8.94511	0.511416	-7.78521
0.511857	-8.94609	0.511998	-7.78562
0.512438	-8.94706	0.512579	-7.78603
0.51302	-8.94804	0.513161	-7.78643
0.513601	-8.94898	0.513742	-7.78673
0.514182	-8.94951	0.514324	-7.78689
0.514764	-8.94931	0.514905	-7.78721
0.515345	-8.949	0.515487	-7.78759
0.515926	-8.94869	0.516068	-7.78796
0.516508	-8.94838	0.51665	-7.78834
0.517089	-8.94807	0.517231	-7.78871
0.517671	-8.94776	0.517813	-7.78912
0.518252	-8.94743	0.518394	-7.78987
0.518833	-8.94692	0.518976	-7.79065
0.519415	-8.94663	0.519557	-7.7914
0.519996	-8.94648	0.520139	-7.79215
0.520577	-8.94632	0.52072	-7.7929
0.521159	-8.94618	0.521302	-7.79364
0.52174	-8.94604	0.521883	-7.79439
0.522321	-8.94591	0.522465	-7.79478
0.522903	-8.94593	0.523046	-7.79502
0.523484	-8.94622	0.523628	-7.79529
0.524065	-8.94674	0.524209	-7.79558
0.524647	-8.94732	0.524791	-7.79587
0.525228	-8.9479	0.525373	-7.79616
0.52581	-8.94848	0.525954	-7.79645
0.526391	-8.94907	0.526536	-7.79684
0.526972	-8.94974	0.527117	-7.79735
0.527554	-8.95084	0.527699	-7.79778
0.528135	-8.95227	0.52828	-7.79818
0.528716	-8.95377	0.528862	-7.79858
0.529298	-8.95528	0.529443	-7.79899
0.529879	-8.95678	0.530025	-7.79939
0.53046	-8.95829	0.530606	-7.79976
0.531042	-8.9598	0.531188	-7.79999
0.531623	-8.96083	0.531769	-7.80024
0.532205	-8.9614	0.532351	-7.8005
0.532786	-8.96178	0.532932	-7.80078
0.533367	-8.96213	0.533514	-7.80104
0.533949	-8.96248	0.534095	-7.80131
0.53453	-8.96283	0.534677	-7.80158
0.535111	-8.96319	0.535258	-7.80241
0.535693	-8.96337	0.53584	-7.80346
0.536274	-8.96342	0.536421	-7.80446
0.536855	-8.96355	0.537003	-7.80545
0.537437	-8.96372	0.537584	-7.80643
0.538018	-8.96389	0.538166	-7.8074
0.538599	-8.96406	0.538747	-7.80839
0.539181	-8.96423	0.539329	-7.80907
0.539762	-8.96448	0.53991	-7.80926
0.540344	-8.9651	0.540492	-7.80952
0.540925	-8.96577	0.541073	-7.80981
0.541506	-8.96641	0.541655	-7.8101
0.542088	-8.96705	0.542236	-7.81039
0.542669	-8.96769	0.542818	-7.81068
0.54325	-8.96833	0.543399	-7.81096
0.543832	-8.96897	0.543981	-7.81103
0.544413	-8.96969	0.544562	-7.81115
0.544994	-8.97071	0.545144	-7.81129
0.545576	-8.97193	0.545725	-7.81144
0.546157	-8.97317	0.546307	-7.81159
0.546738	-8.97443	0.546888	-7.81174
0.54732	-8.97568	0.54747	-7.81189
0.547901	-8.97693	0.548051	-7.8121
0.548483	-8.978	0.548633	-7.81259
0.549064	-8.97889	0.549214	-7.81341
0.549645	-8.97976	0.549796	-7.81427
0.550227	-8.98062	0.550377	-7.81513
0.550808	-8.9815	0.550959	-7.816
0.551389	-8.98236	0.55154	-7.81687
0.551971	-8.98324	0.552122	-7.81769
0.552552	-8.98405	0.552703	-7.81836
0.553133	-8.98464	0.553285	-7.81863
0.553715	-8.98502	0.553867	-7.81885
0.554296	-8.98536	0.554448	-7.81906
0.554877	-8.9857	0.55503	-7.81927
0.555459	-8.98604	0.555611	-7.81947
0.55604	-8.98638	0.556193	-7.8197
0.556622	-8.98672	0.556774	-7.82004
0.557203	-8.98684	0.557356	-7.82029
0.557784	-8.9865	0.557937	-7.82049
0.558366	-8.98596	0.558519	-7.82069
0.558947	-8.9854	0.5591	-7.82089
0.559528	-8.98484	0.559682	-7.82109
0.56011	-8.98427	0.560263	-7.82126
0.560691	-8.98371	0.560845	-7.82141
0.561272	-8.98336	0.561426	-7.82155
0.561854	-8.9834	0.562008	-7.82169
0.562435	-8.98378	0.562589	-7.82184
0.563016	-8.98422	0.563171	-7.82199
0.563598	-8.98467	0.563752	-7.82214
0.564179	-8.98511	0.564334	-7.82229
0.564761	-8.98555	0.564915	-7.82249
0.565342	-8.98591	0.565497	-7.82275
0.565923	-8.98606	0.566078	-7.82297
0.566505	-8.98587	0.56666	-7.82312
0.567086	-8.98562	0.567241	-7.82327
0.567667	-8.98538	0.567823	-7.82342
0.568249	-8.98513	0.568404	-7.82357
0.56883	-8.98488	0.568986	-7.8237
0.569411	-8.98464	0.569567	-7.82371
0.569993	-8.98447	0.570149	-7.82363
0.570574	-8.98461	0.57073	-7.82357
0.571155	-8.98485	0.571312	-7.82351
0.571737	-8.98509	0.571893	-7.82345
0.572318	-8.98534	0.572475	-7.8234
0.5729	-8.98558	0.573056	-7.82334
0.573481	-8.98582	0.573638	-7.82323
0.574062	-8.98578	0.574219	-7.82305
0.574644	-8.98574	0.574801	-7.82285
0.575225	-8.98584	0.575382	-7.82264
0.575806	-8.98596	0.575964	-7.82243
0.576388	-8.98609	0.576545	-7.82222
0.576969	-8.98623	0.577127	-7.82201
0.57755	-8.98637	0.577708	-7.82165
0.578132	-8.98651	0.57829	-7.82096
0.578713	-8.98663	0.578871	-7.8203
0.579295	-8.9867	0.579453	-7.81985
0.579876	-8.98672	0.580034	-7.81941
0.580457	-8.98674	0.580616	-7.81897
0.581039	-8.98676	0.581197	-7.81853
0.58162	-8.98678	0.581779	-7.81815
0.582201	-8.98681	0.58236	-7.81804
0.582783	-8.98694	0.582942	-7.81802
0.583364	-8.98703	0.583524	-7.81777
0.583945	-8.9869	0.584105	-7.81741
0.584527	-8.98675	0.584687	-7.81705
0.585108	-8.9866	0.585268	-7.81669
0.585689	-8.98644	0.58585	-7.81634
0.586271	-8.98629	0.586431	-7.81604
0.586852	-8.98637	0.587013	-7.81588
0.587434	-8.98688	0.587594	-7.81604
0.588015	-8.98764	0.588176	-7.81643
0.588596	-8.98849	0.588757	-7.81681
0.589178	-8.98934	0.589339	-7.8172
0.589759	-8.99019	0.58992	-7.81759
0.59034	-8.99104	0.590502	-7.81798
0.590922	-8.99175	0.591083	-7.81835
0.591503	-8.99209	0.591665	-7.81852
0.592084	-8.99207	0.592246	-7.81848
0.592666	-8.99192	0.592828	-7.81843
0.593247	-8.99176	0.593409	-7.81837
0.593828	-8.99161	0.593991	-7.81831
0.59441	-8.99145	0.594572	-7.81827
0.594991	-8.99134	0.595154	-7.81832
0.595573	-8.99143	0.595735	-7.81835
0.596154	-8.99193	0.596317	-7.8182
0.596735	-8.99267	0.596898	-7.81797
0.597317	-8.99341	0.59748	-7.81775
0.597898	-8.99415	0.598061	-7.81752
0.598479	-8.99489	0.598643	-7.81729
0.599061	-8.99563	0.599224	-7.81705
0.599642	-8.9962	0.599806	-7.81684
0.600223	-8.99655	0.600387	-7.81686
0.600805	-8.99687	0.600969	-7.81705
0.601386	-8.99719	0.60155	-7.81724
0.601968	-8.9975	0.602132	-7.81743
0.602549	-8.99782	0.602713	-7.81762
0.60313	-8.99813	0.603295	-7.81782
0.603712	-8.99833	0.603876	-7.81803
0.604293	-8.99838	0.604458	-7.8184
0.604874	-8.99861	0.605039	-7.81892
0.605456	-8.99905	0.605621	-7.81944
0.606037	-8.99949	0.606202	-7.81997
0.606618	-8.99994	0.606784	-7.82049
0.6072	-9.00038	0.607365	-7.82102
0.607781	-9.00083	0.607947	-7.82134
0.608362	-9.00133	0.608528	-7.82152
0.608944	-9.00182	0.60911	-7.82174
0.609525	-9.00225	0.609691	-7.82198
0.610107	-9.00267	0.610273	-7.82222
0.610688	-9.00309	0.610854	-7.82246
0.611269	-9.00351	0.611436	-7.8227
0.611851	-9.00394	0.612017	-7.82306
0.612432	-9.00454	0.612599	-7.82362
0.613013	-9.0054	0.61318	-7.82415
0.613595	-9.00638	0.613762	-7.8246
0.614176	-9.00739	0.614344	-7.82504
0.614757	-9.00841	0.614925	-7.8255
0.615339	-9.00943	0.615507	-7.82599
0.61592	-9.01045	0.616088	-7.82647
0.616501	-9.01135	0.61667	-7.82676
0.617083	-9.01203	0.617251	-7.82655
0.617664	-9.01241	0.617833	-7.82586
0.618246	-9.01262	0.618414	-7.82516
0.618827	-9.01283	0.618996	-7.82447
0.619408	-9.01304	0.619577	-7.82377
0.61999	-9.01325	0.620159	-7.82308
0.620571	-9.01352	0.62074	-7.82245
0.621152	-9.01398	0.621322	-7.8222
0.621734	-9.0148	0.621903	-7.82221
0.622315	-9.01588	0.622485	-7.8223
0.622896	-9.01698	0.623066	-7.82239
0.623478	-9.01808	0.623648	-7.82248
0.624059	-9.01918	0.624229	-7.82257
0.62464	-9.02029	0.624811	-7.8227
0.625222	-9.02116	0.625392	-7.82296
0.625803	-9.02172	0.625974	-7.82322
0.626385	-9.02215	0.626555	-7.82331
0.626966	-9.02252	0.627137	-7.8234
0.627547	-9.02289	0.627718	-7.82349
0.628129	-9.02325	0.6283	-7.82359
0.62871	-9.02358	0.628881	-7.82366
0.629291	-9.02392	0.629463	-7.82359
0.629873	-9.0243	0.630044	-7.82329
0.630454	-9.02481	0.630626	-7.82323
0.631035	-9.02549	0.631207	-7.82318
0.631617	-9.02619	0.631789	-7.82312
0.632198	-9.02688	0.63237	-7.82306
0.632779	-9.02757	0.632952	-7.82301
0.633361	-9.02825	0.633533	-7.82289
0.633942	-9.02877	0.634115	-7.82253
0.634524	-9.02889	0.634696	-7.82205
0.635105	-9.0287	0.635278	-7.82152
0.635686	-9.02851	0.635859	-7.82099
0.636268	-9.02832	0.636441	-7.82047
0.636849	-9.02813	0.637022	-7.81995
0.63743	-9.02794	0.637604	-7.81941
0.638012	-9.02776	0.638185	-7.81884
0.638593	-9.0277	0.638767	-7.81844
0.639174	-9.02772	0.639348	-7.81824
0.639756	-9.02778	0.63993	-7.81805
0.640337	-9.02784	0.640511	-7.81785
0.640918	-9.0279	0.641093	-7.81766
0.6415	-9.02796	0.641674	-7.81748
0.642081	-9.028	0.642256	-7.81738
0.642663	-9.02795	0.642837	-7.81734
0.643244	-9.02795	0.643419	-7.81717
0.643825	-9.02809	0.644	-7.817
0.644407	-9.02823	0.644582	-7.81684
0.644988	-9.02837	0.645163	-7.81667
0.645569	-9.02851	0.645745	-7.8165
0.646151	-9.02866	0.646327	-7.81651
0.646732	-9.02895	0.646908	-7.81702
0.647313	-9.02957	0.64749	-7.81774
0.647895	-9.03035	0.648071	-7.81854
0.648476	-9.03112	0.648653	-7.81935
0.649058	-9.03191	0.649234	-7.82015
0.649639	-9.03268	0.649816	-7.82095
0.65022	-9.03346	0.650397	-7.82168
0.650802	-9.03416	0.650979	-7.82217
0.651383	-9.03439	0.65156	-7.82242
0.651964	-9.03418	0.652142	-7.82249
0.652546	-9.03387	0.652723	-7.82255
0.653127	-9.03356	0.653305	-7.82262
0.653708	-9.03326	0.653886	-7.82268
0.65429	-9.03295	0.654468	-7.82279
0.654871	-9.03267	0.655049	-7.82305
0.655452	-9.03256	0.655631	-7.82349
0.656034	-9.03267	0.656212	-7.82401
0.656615	-9.03287	0.656794	-7.82453
0.657197	-9.03307	0.657375	-7.82505
0.657778	-9.03327	0.657957	-7.82557
0.658359	-9.03347	0.658538	-7.82609
0.658941	-9.03365	0.65912	-7.82652
0.659522	-9.03373	0.659701	-7.82675
0.660103	-9.03361	0.660283	-7.82701
0.660685	-9.0334	0.660864	-7.82727
0.661266	-9.03318	0.661446	-7.82753
0.661847	-9.03297	0.662027	-7.8278
0.662429	-9.03276	0.662609	-7.82806
0.66301	-9.03254	0.66319	-7.82837
0.663591	-9.03237	0.663772	-7.82872
0.664173	-9.03249	0.664353	-7.82893
0.664754	-9.0324	0.664935	-7.82894
0.665336	-9.0323	0.665516	-7.82896
0.665917	-9.03219	0.666098	-7.82897
0.666498	-9.03209	0.666679	-7.82898
0.66708	-9.03198	0.667261	-7.82897
0.667661	-9.03187	0.667842	-7.82882
0.668242	-9.03171	0.668424	-7.82842
0.668824	-9.03186	0.669005	-7.82806
0.669405	-9.03228	0.669587	-7.82771
0.669986	-9.0327	0.670168	-7.82736
0.670568	-9.03313	0.67075	-7.82702
0.671149	-9.03355	0.671331	-7.82667
0.67173	-9.03396	0.671913	-7.82632
0.672312	-9.03424	0.672494	-7.82613
0.672893	-9.03426	0.673076	-7.82613
0.673475	-9.03402	0.673657	-7.82627
0.674056	-9.03378	0.674239	-7.82641
0.674637	-9.03354	0.67482	-7.82654
0.675219	-9.0333	0.675402	-7.82668
0.6758	-9.03305	0.675983	-7.82682
0.676381	-9.03276	0.676565	-7.82672
0.676963	-9.03236	0.677147	-7.8265
0.677544	-9.0322	0.677728	-7.8263
0.678125	-9.0321	0.67831	-7.82611
0.678707	-9.032	0.678891	-7.82591
0.679288	-9.0319	0.679473	-7.82571
0.679869	-9.0318	0.680054	-7.82552
0.680451	-9.03178	0.680636	-7.82543
0.681032	-9.03216	0.681217	-7.8256
0.681614	-9.0327	0.681799	-7.8257
0.682195	-9.03328	0.68238	-7.82579
0.682776	-9.03384	0.682962	-7.82589
0.683358	-9.03445	0.683543	-7.82598
0.683939	-9.03508	0.684125	-7.82607
0.68452	-9.03573	0.684706	-7.82616
0.685102	-9.03629	0.685288	-7.82615
0.685683	-9.03677	0.685869	-7.82619
0.686264	-9.03741	0.686451	-7.82631
0.686846	-9.0381	0.687032	-7.82643
0.687427	-9.03878	0.687614	-7.82655
0.688008	-9.03947	0.688195	-7.82667
0.68859	-9.04016	0.688777	-7.8268
0.689171	-9.04086	0.689358	-7.82689
0.689753	-9.04166	0.68994	-7.82695
0.690334	-9.04222	0.690521	-7.82687
0.690915	-9.04268	0.691103	-7.82679
0.691497	-9.04314	0.691684	-7.82671
0.692078	-9.04359	0.692266	-7.82662
0.692659	-9.04405	0.692847	-7.82654
0.693241	-9.0445	0.693429	-7.82658
0.693822	-9.04513	0.69401	-7.82691
0.694403	-9.04603	0.694592	-7.82735
0.694985	-9.04712	0.695173	-7.82782
0.695566	-9.04825	0.695755	-7.82831
0.696148	-9.04938	0.696336	-7.82878
0.696729	-9.05049	0.696918	-7.82926
0.69731	-9.05163	0.697499	-7.82974
0.697892	-9.05249	0.698081	-7.83014
0.698473	-9.05304	0.698662	-7.83046
0.699054	-9.05354	0.699244	-7.83072
0.699636	-9.05405	0.699825	-7.83098
0.700217	-9.05456	0.700407	-7.83123
0.700798	-9.05507	0.700988	-7.83149
0.70138	-9.05558	0.70157	-7.83175
0.701961	-9.05615	0.702151	-7.83181
0.702542	-9.05698	0.702733	-7.83177
0.703124	-9.05772	0.703314	-7.83181
0.703705	-9.05843	0.703896	-7.83185
0.704287	-9.05913	0.704477	-7.83189
0.704868	-9.05985	0.705059	-7.83192
0.705449	-9.06055	0.70564	-7.83196
0.706031	-9.06125	0.706222	-7.83199
0.706612	-9.06174	0.706804	-7.832
0.707193	-9.06237	0.707385	-7.8321
0.707775	-9.06316	0.707967	-7.8322
0.708356	-9.06397	0.708548	-7.83231
0.708937	-9.06479	0.70913	-7.83241
0.709519	-9.06561	0.709711	-7.83252
0.7101	-9.06642	0.710293	-7.83262
0.710681	-9.06717	0.710874	-7.83281
0.711263	-9.0676	0.711456	-7.83293
0.711844	-9.06762	0.712037	-7.833
0.712426	-9.06757	0.712619	-7.83307
0.713007	-9.06752	0.7132	-7.83314
0.713588	-9.06747	0.713782	-7.83322
0.71417	-9.06743	0.714363	-7.83329
0.714751	-9.06733	0.714945	-7.83328
0.715332	-9.06706	0.715526	-7.83302
0.715914	-9.06684	0.716108	-7.83242
0.716495	-9.06665	0.716689	-7.83181
0.717076	-9.06646	0.717271	-7.8312
0.717658	-9.06626	0.717852	-7.8306
0.718239	-9.06607	0.718434	-7.82999
0.718821	-9.06587	0.719015	-7.82941
0.719402	-9.06595	0.719597	-7.82899
0.719983	-9.06607	0.720178	-7.82912
0.720565	-9.06617	0.72076	-7.82937
0.721146	-9.06628	0.721341	-7.82964
0.721727	-9.06638	0.721923	-7.82992
0.722309	-9.06648	0.722504	-7.83021
0.72289	-9.06659	0.723086	-7.83051
0.723471	-9.06647	0.723667	-7.83073
0.724053	-9.06626	0.724249	-7.83084
0.724634	-9.06611	0.72483	-7.83088
0.725215	-9.06599	0.725412	-7.8309
0.725797	-9.06586	0.725993	-7.83091
0.726378	-9.06573	0.726575	-7.83093
0.72696	-9.0656	0.727156	-7.83094
0.727541	-9.06547	0.727738	-7.831
0.728122	-9.06526	0.728319	-7.83113
0.728704	-9.06483	0.728901	-7.83125
0.729285	-9.06435	0.729482	-7.83135
0.729866	-9.06388	0.730064	-7.83145
0.730448	-9.06341	0.730645	-7.83155
0.731029	-9.06294	0.731227	-7.83165
0.73161	-9.06247	0.731808	-7.83174
0.732192	-9.06216	0.73239	-7.83177
0.732773	-9.06194	0.732971	-7.83154
0.733354	-9.06174	0.733553	-7.83105
0.733936	-9.06155	0.734134	-7.83048
0.734517	-9.06135	0.734716	-7.82991
0.735099	-9.06117	0.735298	-7.82934
0.73568	-9.06099	0.735879	-7.82877
0.736261	-9.06064	0.736461	-7.82815
0.736843	-9.06008	0.737042	-7.82764
0.737424	-9.0594	0.737624	-7.82759
0.738005	-9.0587	0.738205	-7.82771
0.738587	-9.058	0.738787	-7.82784
0.739168	-9.0573	0.739368	-7.82796
0.739749	-9.0566	0.73995	-7.82808
0.740331	-9.05603	0.740531	-7.82826
0.740912	-9.05583	0.741113	-7.82849
0.741493	-9.05598	0.741694	-7.82856
0.742075	-9.05622	0.742276	-7.82854
0.742656	-9.05646	0.742857	-7.82853
0.743238	-9.0567	0.743439	-7.82851
0.743819	-9.05694	0.74402	-7.8285
0.7444	-9.05718	0.744602	-7.82859
0.744982	-9.05735	0.745183	-7.82899
0.745563	-9.05783	0.745765	-7.8294
0.746144	-9.0587	0.746346	-7.8297
0.746726	-9.05958	0.746928	-7.82997
0.747307	-9.06045	0.747509	-7.83024
0.747888	-9.06133	0.748091	-7.8305
0.74847	-9.0622	0.748672	-7.83077
0.749051	-9.0631	0.749254	-7.83062
0.749632	-9.06376	0.749835	-7.83016
0.750214	-9.06401	0.750417	-7.82959
0.750795	-9.06413	0.750998	-7.82898
0.751377	-9.06425	0.75158	-7.82837
0.751958	-9.06436	0.752161	-7.82777
0.752539	-9.06448	0.752743	-7.82717
0.753121	-9.06456	0.753324	-7.8266
0.753702	-9.06457	0.753906	-7.82611
0.754283	-9.06465	0.754487	-7.82603
0.754865	-9.06481	0.755069	-7.8262
0.755446	-9.06498	0.75565	-7.82639
0.756027	-9.06515	0.756232	-7.82658
0.756609	-9.06532	0.756813	-7.82677
0.75719	-9.06552	0.757395	-7.82697
0.757771	-9.06587	0.757976	-7.82719
0.758353	-9.06662	0.758558	-7.82727
0.758934	-9.06768	0.759139	-7.82711
0.759516	-9.06878	0.759721	-7.82686
0.760097	-9.06988	0.760302	-7.82661
0.760678	-9.07097	0.760884	-7.82637
0.76126	-9.07207	0.761465	-7.82612
0.761841	-9.07313	0.762047	-7.8261
0.762422	-9.07398	0.762628	-7.82636
0.763004	-9.07447	0.76321	-7.82681
0.763585	-9.07479	0.763791	-7.82732
0.764166	-9.07511	0.764373	-7.82782
0.764748	-9.07543	0.764954	-7.82833
0.765329	-9.07576	0.765536	-7.82884
0.765911	-9.0761	0.766118	-7.82919
0.766492	-9.07645	0.766699	-7.82908
0.767073	-9.07681	0.767281	-7.82899
0.767655	-9.07716	0.767862	-7.82905
0.768236	-9.0775	0.768444	-7.82912
0.768817	-9.07784	0.769025	-7.82919
0.769399	-9.07818	0.769607	-7.82927
0.76998	-9.07848	0.770188	-7.82934
0.770561	-9.07865	0.77077	-7.8296
0.771143	-9.079	0.771351	-7.82989
0.771724	-9.07982	0.771933	-7.83011
0.772305	-9.08085	0.772514	-7.83031
0.772887	-9.08188	0.773096	-7.83051
0.773468	-9.08292	0.773677	-7.83069
0.77405	-9.08395	0.774259	-7.83087
0.774631	-9.08454	0.77484	-7.83111
0.775212	-9.08479	0.775422	-7.83143
0.775794	-9.08482	0.776003	-7.8316
0.776375	-9.0847	0.776585	-7.83143
0.776956	-9.08458	0.777166	-7.83126
0.777538	-9.08446	0.777748	-7.8311
0.778119	-9.08433	0.778329	-7.83093
0.7787	-9.08454	0.778911	-7.83077
0.779282	-9.08513	0.779492	-7.83067
0.779863	-9.08586	0.780074	-7.83082
0.780444	-9.08661	0.780655	-7.83142
0.781026	-9.08737	0.781237	-7.83207
0.781607	-9.08813	0.781818	-7.83272
0.782189	-9.08888	0.7824	-7.83337
0.78277	-9.0896	0.782981	-7.83402
0.783351	-9.09018	0.783563	-7.83448
0.783933	-9.09058	0.784144	-7.8345
0.784514	-9.09073	0.784726	-7.83445
0.785095	-9.09075	0.785307	-7.83439
0.785677	-9.09078	0.785889	-7.83433
0.786258	-9.0908	0.78647	-7.83426
0.786839	-9.09083	0.787052	-7.8342
0.787421	-9.09052	0.787633	-7.83422
0.788002	-9.08998	0.788215	-7.83447
0.788583	-9.08961	0.788796	-7.8348
0.789165	-9.08936	0.789378	-7.83502
0.789746	-9.08912	0.789959	-7.83523
0.790328	-9.08887	0.790541	-7.83545
0.790909	-9.08859	0.791122	-7.83568
0.79149	-9.08839	0.791704	-7.83589
0.792072	-9.08854	0.792285	-7.83604
0.792653	-9.08894	0.792867	-7.8361
0.793234	-9.08928	0.793448	-7.83622
0.793816	-9.0896	0.79403	-7.83634
0.794397	-9.08991	0.794611	-7.83646
0.794978	-9.09023	0.795193	-7.83659
0.79556	-9.09055	0.795774	-7.83671
0.796141	-9.09087	0.796356	-7.83674
0.796722	-9.09117	0.796938	-7.83658
0.797304	-9.09123	0.797519	-7.83648
0.797885	-9.09111	0.798101	-7.83642
0.798467	-9.09099	0.798682	-7.83636
0.799048	-9.09087	0.799264	-7.83631
0.799629	-9.09075	0.799845	-7.83625
0.800211	-9.09053	0.800427	-7.83621
0.800792	-9.08986	0.801008	-7.83621
0.801373	-9.08901	0.80159	-7.83601
0.801955	-9.08868	0.802171	-7.83552
0.802536	-9.08835	0.802753	-7.83502
0.803117	-9.08803	0.803334	-7.83453
0.803699	-9.0877	0.803916	-7.83403
0.80428	-9.08738	0.804497	-7.83358
0.804861	-9.08717	0.805079	-7.83339
0.805443	-9.08721	0.80566	-7.83351
0.806024	-9.08716	0.806242	-7.83364
0.806606	-9.08709	0.806823	-7.83377
0.807187	-9.08702	0.807405	-7.8339
0.807768	-9.08695	0.807986	-7.83403
0.80835	-9.08688	0.808568	-7.83416
0.808931	-9.0868	0.809149	-7.83406
0.809512	-9.08666	0.809731	-7.8336
0.810094	-9.08639	0.810312	-7.83323
0.810675	-9.086	0.810894	-7.83292
0.811256	-9.0856	0.811475	-7.83261
0.811838	-9.08521	0.812057	-7.83229
0.812419	-9.08481	0.812638	-7.83198
0.813001	-9.08446	0.81322	-7.83168
0.813582	-9.08433	0.813801	-7.83138
0.814163	-9.08456	0.814383	-7.83096
0.814745	-9.08525	0.814964	-7.83039
0.815326	-9.08593	0.815546	-7.82982
0.815907	-9.08661	0.816127	-7.82925
0.816489	-9.08729	0.816709	-7.82868
0.81707	-9.08797	0.81729	-7.82813
0.817651	-9.08855	0.817872	-7.82766
0.818233	-9.08887	0.818453	-7.82743
0.818814	-9.08904	0.819035	-7.82743
0.819395	-9.08912	0.819616	-7.82744
0.819977	-9.0892	0.820198	-7.82746
0.820558	-9.08928	0.820779	-7.82748
0.82114	-9.08936	0.821361	-7.8275
0.821721	-9.08947	0.821942	-7.82749
0.822302	-9.08962	0.822524	-7.82748
0.822884	-9.0897	0.823105	-7.82758
0.823465	-9.08966	0.823687	-7.82774
0.824046	-9.08962	0.824268	-7.8279
0.824628	-9.08957	0.82485	-7.82806
0.825209	-9.08953	0.825431	-7.82822
0.82579	-9.08955	0.826013	-7.82834
0.826372	-9.0898	0.826594	-7.82826
0.826953	-9.09018	0.827176	-7.82781
0.827534	-9.09042	0.827757	-7.827
0.828116	-9.09067	0.828339	-7.82617
0.828697	-9.09092	0.828921	-7.82528
0.829279	-9.09117	0.829502	-7.82435
0.82986	-9.0914	0.830084	-7.82341
0.830441	-9.0914	0.830665	-7.82261
0.831023	-9.09103	0.831247	-7.82226
0.831604	-9.09104	0.831828	-7.82258
0.832185	-9.09119	0.83241	-7.82289
0.832767	-9.09134	0.832991	-7.82321
0.833348	-9.09149	0.833573	-7.82353
0.833929	-9.09164	0.834154	-7.82384
0.834511	-9.09182	0.834736	-7.82416
0.835092	-9.092	0.835317	-7.82447
0.835674	-9.09184	0.835899	-7.82472
0.836255	-9.09132	0.83648	-7.82491
0.836836	-9.0908	0.837062	-7.8251
0.837418	-9.09027	0.837643	-7.82529
0.837999	-9.08975	0.838225	-7.82548
0.83858	-9.08926	0.838806	-7.82566
0.839162	-9.08889	0.839388	-7.8257
0.839743	-9.08867	0.839969	-7.82562
0.840324	-9.0885	0.840551	-7.82546
0.840906	-9.08834	0.841132	-7.8253
0.841487	-9.08818	0.841714	-7.82514
0.842068	-9.08803	0.842295	-7.82498
0.84265	-9.08788	0.842877	-7.82482
0.843231	-9.08774	0.843458	-7.82473
0.843813	-9.08705	0.84404	-7.82488
0.844394	-9.08658	0.844621	-7.82496
0.844975	-9.08626	0.845203	-7.82504
0.845557	-9.08596	0.845784	-7.82511
0.846138	-9.08565	0.846366	-7.82518
0.846719	-9.08535	0.846947	-7.82526
0.847301	-9.08504	0.847529	-7.82531
0.847882	-9.08489	0.84811	-7.82504
0.848463	-9.08477	0.848692	-7.82479
0.849045	-9.08449	0.849273	-7.82471
0.849626	-9.08417	0.849855	-7.82464
0.850207	-9.08386	0.850436	-7.82457
0.850789	-9.08355	0.851018	-7.8245
0.85137	-9.08324	0.851599	-7.82442
0.851952	-9.08299	0.852181	-7.8242
0.852533	-9.08289	0.852762	-7.8239
0.853114	-9.08345	0.853344	-7.82368
0.853696	-9.08414	0.853925	-7.82346
0.854277	-9.08484	0.854507	-7.82324
0.854858	-9.08554	0.855088	-7.82302
0.85544	-9.08624	0.85567	-7.82282
0.856021	-9.08694	0.856251	-7.82292
0.856602	-9.08779	0.856833	-7.82361
0.857184	-9.08855	0.857414	-7.82431
0.857765	-9.08916	0.857996	-7.82499
0.858346	-9.08976	0.858577	-7.82567
0.858928	-9.09037	0.859159	-7.82637
0.859509	-9.09097	0.859741	-7.82704
0.860091	-9.09158	0.860322	-7.82764
0.860672	-9.09177	0.860904	-7.82765
0.861253	-9.09179	0.861485	-7.82768
0.861835	-9.09213	0.862067	-7.8278
0.862416	-9.0925	0.862648	-7.82792
0.862997	-9.09286	0.86323	-7.82804
0.863579	-9.09323	0.863811	-7.82815
0.86416	-9.09361	0.864393	-7.82828
0.864741	-9.09427	0.864974	-7.82846
0.865323	-9.09541	0.865556	-7.82873
0.865904	-9.09621	0.866137	-7.8292
0.866485	-9.09681	0.866719	-7.8297
0.867067	-9.09741	0.8673	-7.8302
0.867648	-9.098	0.867882	-7.8307
0.86823	-9.09859	0.868463	-7.8312
0.868811	-9.09917	0.869045	-7.83173
0.869392	-9.09968	0.869626	-7.83229
0.869974	-9.10014	0.870208	-7.83255
0.870555	-9.10045	0.870789	-7.83253
0.871136	-9.10075	0.871371	-7.83251
0.871718	-9.10105	0.871952	-7.8325
0.872299	-9.10135	0.872534	-7.83248
0.87288	-9.10164	0.873115	-7.83248
0.873462	-9.10165	0.873697	-7.83253
0.874043	-9.10151	0.874278	-7.83265
0.874624	-9.1019	0.87486	-7.83293
0.875206	-9.1024	0.875441	-7.83321
0.875787	-9.10289	0.876023	-7.83349
0.876369	-9.1034	0.876604	-7.83377
0.87695	-9.1039	0.877186	-7.83404
0.877531	-9.10448	0.877767	-7.83424
0.878113	-9.10525	0.878349	-7.83434
0.878694	-9.10569	0.87893	-7.83477
0.879275	-9.10587	0.879512	-7.83524
0.879857	-9.10603	0.880093	-7.83569
0.880438	-9.10619	0.880675	-7.83611
0.881019	-9.10635	0.881256	-7.83651
0.881601	-9.10651	0.881838	-7.83693
0.882182	-9.10602	0.882419	-7.83732
0.882764	-9.10546	0.883001	-7.83754
0.883345	-9.10502	0.883582	-7.83762
0.883926	-9.10458	0.884164	-7.83766
0.884508	-9.10414	0.884745	-7.8377
0.885089	-9.10371	0.885327	-7.83774
0.88567	-9.10328	0.885908	-7.83778
0.886252	-9.10297	0.88649	-7.83783
0.886833	-9.10279	0.887071	-7.83782
0.887414	-9.10248	0.887653	-7.83762
0.887996	-9.10212	0.888234	-7.83738
0.888577	-9.10177	0.888816	-7.83713
0.889158	-9.10141	0.889398	-7.83689
0.88974	-9.10105	0.889979	-7.83664
0.890321	-9.10065	0.890561	-7.83638
0.890903	-9.09991	0.891142	-7.83604
0.891484	-9.09934	0.891724	-7.83585
0.892065	-9.09898	0.892305	-7.83571
0.892647	-9.09864	0.892887	-7.83557
0.893228	-9.09829	0.893468	-7.83543
0.893809	-9.09795	0.89405	-7.83529
0.894391	-9.0976	0.894631	-7.83515
0.894972	-9.09764	0.895213	-7.83482
0.895553	-9.09784	0.895794	-7.83445
0.896135	-9.09797	0.896376	-7.8341
0.896716	-9.09809	0.896957	-7.83376
0.897297	-9.09822	0.897539	-7.83341
0.897879	-9.09835	0.89812	-7.83306
0.89846	-9.09848	0.898702	-7.83272
0.899042	-9.09864	0.899283	-7.83262
0.899623	-9.0989	0.899865	-7.83279
0.900204	-9.09908	0.900446	-7.83297
0.900786	-9.0991	0.901028	-7.83314
0.901367	-9.09909	0.901609	-7.83331
0.901948	-9.09908	0.902191	-7.83347
0.90253	-9.09907	0.902772	-7.83364
0.903111	-9.09906	0.903354	-7.83377
0.903692	-9.09872	0.903935	-7.83374
0.904274	-9.09819	0.904517	-7.83385
0.904855	-9.09789	0.905098	-7.83406
0.905436	-9.09771	0.90568	-7.83428
0.906018	-9.09754	0.906261	-7.83451
0.906599	-9.09736	0.906843	-7.83473
0.907181	-9.09719	0.907424	-7.83496
0.907762	-9.09723	0.908006	-7.83488
0.908343	-9.09757	0.908587	-7.83472
0.908925	-9.09799	0.909169	-7.83463
0.909506	-9.09839	0.90975	-7.83455
0.910087	-9.0988	0.910332	-7.83447
0.910669	-9.0992	0.910913	-7.83439
0.91125	-9.0996	0.911495	-7.83431
0.911831	-9.09997	0.912076	-7.8344
0.912413	-9.10024	0.912658	-7.83463
0.912994	-9.10046	0.913239	-7.83443
0.913575	-9.10068	0.913821	-7.83414
0.914157	-9.1009	0.914402	-7.83384
0.914738	-9.10112	0.914984	-7.83354
0.91532	-9.10134	0.915565	-7.83324
0.915901	-9.10156	0.916147	-7.83303
0.916482	-9.10187	0.916728	-7.833
0.917064	-9.10235	0.91731	-7.83306
0.917645	-9.10308	0.917892	-7.83317
0.918226	-9.10393	0.918473	-7.83328
0.918808	-9.10479	0.919055	-7.83339
0.919389	-9.10565	0.919636	-7.83351
0.91997	-9.10651	0.920218	-7.83362
0.920552	-9.10724	0.920799	-7.83355
0.921133	-9.10777	0.921381	-7.8335
0.921714	-9.10814	0.921962	-7.83362
0.922296	-9.10847	0.922544	-7.83376
0.922877	-9.1088	0.923125	-7.8339
0.923459	-9.10912	0.923707	-7.83404
0.92404	-9.10945	0.924288	-7.83418
0.924621	-9.10978	0.92487	-7.83429
0.925203	-9.11017	0.925451	-7.83438
0.925784	-9.11047	0.926033	-7.83447
0.926365	-9.11059	0.926614	-7.83456
0.926947	-9.11064	0.927196	-7.83465
0.927528	-9.11069	0.927777	-7.83473
0.928109	-9.11075	0.928359	-7.83482
0.928691	-9.1108	0.92894	-7.83495
0.929272	-9.11102	0.929522	-7.83513
0.929853	-9.11139	0.930103	-7.83529
0.930435	-9.11176	0.930685	-7.8354
0.931016	-9.11212	0.931266	-7.8355
0.931598	-9.11248	0.931848	-7.8356
0.932179	-9.11284	0.932429	-7.83571
0.93276	-9.11319	0.933011	-7.83581
0.933342	-9.11343	0.933592	-7.83575
0.933923	-9.11341	0.934174	-7.83559
0.934504	-9.11311	0.934755	-7.83538
0.935086	-9.11265	0.935337	-7.83516
0.935667	-9.11215	0.935918	-7.83492
0.936248	-9.11164	0.9365	-7.83467
0.93683	-9.11114	0.937081	-7.83442
0.937411	-9.11063	0.937663	-7.83414
0.937993	-9.11016	0.938244	-7.83381
0.938574	-9.10969	0.938826	-7.83348
0.939155	-9.10918	0.939407	-7.83318
0.939737	-9.10864	0.939989	-7.83289
0.940318	-9.10811	0.94057	-7.83259
0.940899	-9.10757	0.941152	-7.8323
0.941481	-9.10704	0.941733	-7.832
0.942062	-9.1065	0.942315	-7.83199
0.942643	-9.106	0.942896	-7.83219
0.943225	-9.10587	0.943478	-7.8323
0.943806	-9.10595	0.944059	-7.83236
0.944387	-9.10603	0.944641	-7.83243
0.944969	-9.10611	0.945222	-7.83249
0.94555	-9.10619	0.945804	-7.83256
0.946132	-9.10618	0.946385	-7.83259
0.946713	-9.10593	0.946967	-7.83262
0.947294	-9.10556	0.947548	-7.83279
0.947876	-9.10518	0.94813	-7.83307
0.948457	-9.10481	0.948712	-7.83334
0.949038	-9.10446	0.949293	-7.83362
0.94962	-9.10412	0.949875	-7.83389
0.950201	-9.10378	0.950456	-7.83413
0.950782	-9.10345	0.951038	-7.83425
0.951364	-9.10313	0.951619	-7.83423
0.951945	-9.10265	0.952201	-7.83418
0.952527	-9.102	0.952782	-7.83412
0.953108	-9.10135	0.953364	-7.83406
0.953689	-9.1007	0.953945	-7.834
0.954271	-9.10005	0.954527	-7.83394
0.954852	-9.09945	0.955108	-7.83388
0.955433	-9.09907	0.95569	-7.83378
0.956015	-9.09891	0.956271	-7.83361
0.956596	-9.09895	0.956853	-7.83339
0.957177	-9.09899	0.957434	-7.83318
0.957759	-9.09904	0.958016	-7.83296
0.95834	-9.09908	0.958597	-7.83275
0.958921	-9.09913	0.959179	-7.83256
0.959503	-9.09919	0.95976	-7.83238
0.960084	-9.09932	0.960342	-7.83207
0.960666	-9.09959	0.960923	-7.83163
0.961247	-9.09994	0.961505	-7.8312
0.961828	-9.10029	0.962086	-7.83076
0.96241	-9.10064	0.962668	-7.83033
0.962991	-9.10099	0.963249	-7.8299
0.963572	-9.10141	0.963831	-7.82951
0.964154	-9.10203	0.964412	-7.82944
0.964735	-9.10259	0.964994	-7.8297
0.965316	-9.10291	0.965575	-7.83002
0.965898	-9.10324	0.966157	-7.83034
0.966479	-9.10357	0.966738	-7.83066
0.96706	-9.10389	0.96732	-7.83098
0.967642	-9.10423	0.967901	-7.83127
0.968223	-9.1046	0.968483	-7.83151
0.968805	-9.105	0.969064	-7.83173
0.969386	-9.10538	0.969646	-7.83193
0.969967	-9.10575	0.970227	-7.83214
0.970549	-9.10612	0.970809	-7.83235
0.97113	-9.1065	0.97139	-7.83255
0.971711	-9.10685	0.971972	-7.83282
0.972293	-9.10701	0.972553	-7.83316
0.972874	-9.10677	0.973135	-7.83338
0.973455	-9.10656	0.973716	-7.83349
0.974037	-9.10639	0.974298	-7.8336
0.974618	-9.10622	0.974879	-7.83371
0.975199	-9.10605	0.975461	-7.83382
0.975781	-9.10587	0.976042	-7.83389
0.976362	-9.10571	0.976624	-7.83378
0.976944	-9.10555	0.977205	-7.83382
0.977525	-9.1054	0.977787	-7.8341
0.978106	-9.10527	0.978368	-7.8344
0.978688	-9.10514	0.97895	-7.83469
0.979269	-9.10501	0.979531	-7.83499
0.97985	-9.10488	0.980113	-7.83529
0.980432	-9.10479	0.980695	-7.83563
0.981013	-9.10488	0.981276	-7.83599
0.981594	-9.10514	0.981858	-7.83626
0.982176	-9.10543	0.982439	-7.8365
0.982757	-9.10573	0.983021	-7.83674
0.983338	-9.10604	0.983602	-7.83697
0.98392	-9.10634	0.984184	-7.83721
0.984501	-9.10663	0.984765	-7.83749
0.985083	-9.10682	0.985347	-7.83784
0.985664	-9.10681	0.985928	-7.83818
0.986245	-9.10685	0.98651	-7.83846
0.986827	-9.10696	0.987091	-7.83874
0.987408	-9.10707	0.987673	-7.839
0.987989	-9.10718	0.988254	-7.83925
0.988571	-9.10729	0.988836	-7.83953
0.989152	-9.10735	0.989417	-7.83991
0.989733	-9.10727	0.989999	-7.84044
0.990315	-9.1072	0.99058	-7.84059
0.990896	-9.1073	0.991162	-7.84059
0.991478	-9.10742	0.991743	-7.8406
0.992059	-9.10754	0.992325	-7.84061
0.99264	-9.10766	0.992906	-7.84061
0.993222	-9.1078	0.993488	-7.84051
0.993803	-9.1081	0.994069	-7.83997
0.994384	-9.10864	0.994651	-7.83943
0.994966	-9.10926	0.995232	-7.83908
0.995547	-9.10992	0.995814	-7.83873
0.996128	-9.11058	0.996395	-7.83838
0.99671	-9.11124	0.996977	-7.83803
0.997291	-9.11189	0.997558	-7.83769
0.997872	-9.11256	0.99814	-7.83736
0.998454	-9.11322	0.998721	-7.83714
0.999035	-9.11381	0.999303	-7.83726
0.999617	-9.11427	0.999884	-7.83747
1.0002	-9.11472	1.00047	-7.83767
1.00078	-9.11518	1.00105	-7.83788
1.00136	-9.11564	1.00163	-7.8381
1.00194	-9.11608	1.00221	-7.83841
1.00252	-9.11646	1.00279	-7.83888
1.0031	-9.11677	1.00337	-7.83924
1.00369	-9.11679	1.00395	-7.83951
1.00427	-9.11678	1.00454	-7.83978
1.00485	-9.11676	1.00512	-7.84005
1.00543	-9.11675	1.0057	-7.84032
1.00601	-9.11674	1.00628	-7.8405
1.00659	-9.11672	1.00686	-7.8403
1.00717	-9.11668	1.00744	-7.83994
1.00776	-9.11676	1.00802	-7.83927
1.00834	-9.11692	1.00861	-7.8386
1.00892	-9.11708	1.00919	-7.83792
1.0095	-9.11724	1.00977	-7.83725
1.01008	-9.1174	1.01035	-7.83659
1.01066	-9.11756	1.01093	-7.836
1.01124	-9.1177	1.01151	-7.83557
1.01182	-9.11801	1.0121	-7.83549
1.01241	-9.11877	1.01268	-7.83554
1.01299	-9.11956	1.01326	-7.83559
1.01357	-9.12035	1.01384	-7.83564
1.01415	-9.12114	1.01442	-7.8357
1.01473	-9.12193	1.015	-7.83577
1.01531	-9.1227	1.01558	-7.83589
1.01589	-9.12337	1.01617	-7.83582
1.01648	-9.12344	1.01675	-7.83547
1.01706	-9.12347	1.01733	-7.83513
1.01764	-9.12351	1.01791	-7.83479
1.01822	-9.12355	1.01849	-7.83444
1.0188	-9.12359	1.01907	-7.83419
1.01938	-9.12363	1.01966	-7.8343
1.01996	-9.12343	1.02024	-7.83454
1.02055	-9.12304	1.02082	-7.83472
1.02113	-9.12258	1.0214	-7.83489
1.02171	-9.12211	1.02198	-7.83506
1.02229	-9.12165	1.02256	-7.83523
1.02287	-9.12118	1.02314	-7.83538
1.02345	-9.12071	1.02373	-7.8354
1.02403	-9.12016	1.02431	-7.83526
1.02462	-9.11977	1.02489	-7.8352
1.0252	-9.11989	1.02547	-7.83521
1.02578	-9.12003	1.02605	-7.83522
1.02636	-9.12017	1.02663	-7.83522
1.02694	-9.12031	1.02721	-7.83523
1.02752	-9.12045	1.0278	-7.83513
1.0281	-9.12063	1.02838	-7.83469
1.02868	-9.121	1.02896	-7.83405
1.02927	-9.12131	1.02954	-7.83321
1.02985	-9.12162	1.03012	-7.83238
1.03043	-9.12192	1.0307	-7.83154
1.03101	-9.12223	1.03129	-7.8307
1.03159	-9.12254	1.03187	-7.82989
1.03217	-9.12285	1.03245	-7.8292
1.03275	-9.12351	1.03303	-7.82871
1.03333	-9.12452	1.03361	-7.82856
1.03392	-9.12573	1.03419	-7.82845
1.0345	-9.12695	1.03478	-7.82834
1.03508	-9.12817	1.03536	-7.82822
1.03566	-9.1294	1.03594	-7.82813
1.03624	-9.13061	1.03652	-7.82816
1.03682	-9.13172	1.0371	-7.82845
1.0374	-9.13251	1.03768	-7.82859
1.03799	-9.13277	1.03826	-7.82866
1.03857	-9.13302	1.03885	-7.82872
1.03915	-9.13327	1.03943	-7.82879
1.03973	-9.13351	1.04001	-7.82885
1.04031	-9.13376	1.04059	-7.82883
1.04089	-9.13381	1.04117	-7.82851
1.04147	-9.13338	1.04175	-7.82814
1.04206	-9.13314	1.04234	-7.82791
1.04264	-9.13295	1.04292	-7.82767
1.04322	-9.13276	1.0435	-7.82743
1.0438	-9.13257	1.04408	-7.82719
1.04438	-9.13238	1.04466	-7.82694
1.04496	-9.13219	1.04524	-7.82683
1.04554	-9.13262	1.04582	-7.82705
1.04612	-9.13284	1.04641	-7.82727
1.04671	-9.13273	1.04699	-7.82747
1.04729	-9.13262	1.04757	-7.82768
1.04787	-9.13251	1.04815	-7.82789
1.04845	-9.1324	1.04873	-7.82809
1.04903	-9.13229	1.04931	-7.8283
1.04961	-9.13234	1.04989	-7.82857
1.05019	-9.13252	1.05048	-7.82872
1.05078	-9.13312	1.05106	-7.82876
1.05136	-9.13374	1.05164	-7.8288
1.05194	-9.13434	1.05222	-7.82883
1.05252	-9.13496	1.0528	-7.82886
1.0531	-9.13557	1.05338	-7.8289
1.05368	-9.13594	1.05397	-7.82886
1.05426	-9.1358	1.05455	-7.8288
1.05485	-9.13549	1.05513	-7.8289
1.05543	-9.13514	1.05571	-7.82901
1.05601	-9.13481	1.05629	-7.82912
1.05659	-9.1345	1.05687	-7.82924
1.05717	-9.13417	1.05745	-7.82935
1.05775	-9.13382	1.05804	-7.82953
1.05833	-9.1335	1.05862	-7.82995
1.05892	-9.13325	1.0592	-7.83059
1.0595	-9.13308	1.05978	-7.83125
1.06008	-9.13295	1.06036	-7.83191
1.06066	-9.13282	1.06094	-7.83257
1.06124	-9.13269	1.06152	-7.83323
1.06182	-9.13257	1.06211	-7.83389
1.0624	-9.13224	1.06269	-7.83413
1.06299	-9.13168	1.06327	-7.83407
1.06357	-9.13115	1.06385	-7.83374
1.06415	-9.13067	1.06443	-7.8334
1.06473	-9.13019	1.06501	-7.83306
1.06531	-9.12971	1.0656	-7.83272
1.06589	-9.12923	1.06618	-7.83238
1.06647	-9.1289	1.06676	-7.83219
1.06705	-9.129	1.06734	-7.83215
1.06763	-9.12915	1.06792	-7.83244
1.06822	-9.12919	1.0685	-7.83274
1.0688	-9.1292	1.06908	-7.83306
1.06938	-9.12921	1.06967	-7.83337
1.06996	-9.12922	1.07025	-7.83368
1.07054	-9.12924	1.07083	-7.83391
1.07112	-9.12913	1.07141	-7.83397
1.0717	-9.12915	1.07199	-7.83392
1.07229	-9.12963	1.07257	-7.83381
1.07287	-9.1303	1.07316	-7.83369
1.07345	-9.13097	1.07374	-7.83358
1.07403	-9.13164	1.07432	-7.83346
1.07461	-9.1323	1.0749	-7.83335
1.07519	-9.13312	1.07548	-7.83328
1.07577	-9.13419	1.07606	-7.83316
1.07636	-9.13517	1.07664	-7.83285
1.07694	-9.13604	1.07723	-7.83252
1.07752	-9.13691	1.07781	-7.83221
1.0781	-9.13779	1.07839	-7.83189
1.07868	-9.13866	1.07897	-7.83156
1.07926	-9.1395	1.07955	-7.83139
1.07984	-9.14003	1.08013	-7.83132
1.08042	-9.14034	1.08071	-7.83152
1.08101	-9.14058	1.0813	-7.83176
1.08159	-9.14081	1.08188	-7.832
1.08217	-9.14104	1.08246	-7.83224
1.08275	-9.14128	1.08304	-7.83248
1.08333	-9.14151	1.08362	-7.83265
1.08391	-9.14186	1.0842	-7.83264
1.08449	-9.1422	1.08479	-7.83272
1.08508	-9.14239	1.08537	-7.83288
1.08566	-9.14253	1.08595	-7.83304
1.08624	-9.14267	1.08653	-7.8332
1.08682	-9.14282	1.08711	-7.83336
1.0874	-9.14296	1.08769	-7.83352
1.08798	-9.14306	1.08827	-7.83347
1.08856	-9.14306	1.08885	-7.83334
1.08915	-9.1431	1.08944	-7.83293
1.08973	-9.14317	1.09002	-7.83253
1.09031	-9.14324	1.0906	-7.83212
1.09089	-9.14331	1.09118	-7.83171
1.09147	-9.14338	1.09176	-7.8313
1.09205	-9.14344	1.09234	-7.83115
1.09263	-9.14339	1.09293	-7.83123
1.09322	-9.1434	1.09351	-7.83109
1.0938	-9.14353	1.09409	-7.83093
1.09438	-9.1437	1.09467	-7.83078
1.09496	-9.14387	1.09525	-7.83062
1.09554	-9.14403	1.09583	-7.83046
1.09612	-9.1442	1.09641	-7.83027
1.0967	-9.14452	1.097	-7.82984
1.09729	-9.14495	1.09758	-7.8293
1.09787	-9.1454	1.09816	-7.82879
1.09845	-9.14587	1.09874	-7.82829
1.09903	-9.14633	1.09932	-7.82778
1.09961	-9.14679	1.0999	-7.82728
1.10019	-9.14725	1.10048	-7.82677
1.10077	-9.14746	1.10107	-7.82633
1.10135	-9.14719	1.10165	-7.82599
1.10194	-9.14703	1.10223	-7.826
1.10252	-9.14698	1.10281	-7.82617
1.1031	-9.14693	1.10339	-7.82634
1.10368	-9.14688	1.10397	-7.82651
1.10426	-9.14684	1.10456	-7.82669
1.10484	-9.14681	1.10514	-7.82689
1.10542	-9.14702	1.10572	-7.82725
1.106	-9.14702	1.1063	-7.82763
1.10659	-9.14679	1.10688	-7.82795
1.10717	-9.1465	1.10746	-7.82826
1.10775	-9.14621	1.10804	-7.82857
1.10833	-9.14593	1.10863	-7.82888
1.10891	-9.14565	1.10921	-7.82919
1.10949	-9.14546	1.10979	-7.82932
1.11007	-9.14529	1.11037	-7.82931
1.11066	-9.14506	1.11095	-7.82924
1.11124	-9.14473	1.11153	-7.82913
1.11182	-9.1444	1.11212	-7.82903
1.1124	-9.14406	1.1127	-7.82893
1.11298	-9.14372	1.11328	-7.82883
1.11356	-9.14344	1.11386	-7.82867
1.11414	-9.14332	1.11444	-7.82843
1.11472	-9.14341	1.11502	-7.82825
1.11531	-9.14367	1.1156	-7.82812
1.11589	-9.14393	1.11619	-7.828
1.11647	-9.1442	1.11677	-7.82789
1.11705	-9.14446	1.11735	-7.82777
1.11763	-9.14473	1.11793	-7.8277
1.11821	-9.14496	1.11851	-7.82784
1.11879	-9.14518	1.11909	-7.82804
1.11938	-9.14555	1.11967	-7.82819
1.11996	-9.14601	1.12026	-7.82832
1.12054	-9.14646	1.12084	-7.82845
1.12112	-9.14691	1.12142	-7.82859
1.1217	-9.14737	1.122	-7.82872
1.12228	-9.14777	1.12258	-7.82901
1.12286	-9.14801	1.12316	-7.82935
1.12345	-9.14804	1.12375	-7.82957
1.12403	-9.14789	1.12433	-7.82974
1.12461	-9.14775	1.12491	-7.82991
1.12519	-9.1476	1.12549	-7.83007
1.12577	-9.14746	1.12607	-7.83024
1.12635	-9.14731	1.12665	-7.83038
1.12693	-9.14715	1.12723	-7.8305
1.12752	-9.14701	1.12782	-7.83044
1.1281	-9.14689	1.1284	-7.83028
1.12868	-9.14678	1.12898	-7.83013
1.12926	-9.14667	1.12956	-7.82998
1.12984	-9.14655	1.13014	-7.82983
1.13042	-9.14644	1.13072	-7.82964
1.131	-9.14619	1.13131	-7.82912
1.13159	-9.14572	1.13189	-7.82868
1.13217	-9.14533	1.13247	-7.82846
1.13275	-9.14502	1.13305	-7.82828
1.13333	-9.1447	1.13363	-7.82811
1.13391	-9.14439	1.13421	-7.82793
1.13449	-9.14407	1.13479	-7.82775
1.13507	-9.14389	1.13538	-7.82762
1.13565	-9.14404	1.13596	-7.82753
1.13624	-9.14431	1.13654	-7.82743
1.13682	-9.14457	1.13712	-7.82731
1.1374	-9.14484	1.1377	-7.82719
1.13798	-9.14511	1.13828	-7.82707
1.13856	-9.14537	1.13887	-7.82696
1.13914	-9.14566	1.13945	-7.82686
1.13972	-9.14605	1.14003	-7.82683
1.1403	-9.14651	1.14061	-7.82696
1.14089	-9.14693	1.14119	-7.82714
1.14147	-9.14733	1.14177	-7.82732
1.14205	-9.14774	1.14235	-7.82751
1.14263	-9.14814	1.14294	-7.82769
1.14321	-9.14854	1.14352	-7.82788
1.14379	-9.14882	1.1441	-7.82796
1.14437	-9.14899	1.14468	-7.82783
1.14496	-9.14936	1.14526	-7.8275
1.14554	-9.14995	1.14584	-7.82713
1.14612	-9.15053	1.14643	-7.82676
1.1467	-9.15111	1.14701	-7.82639
1.14728	-9.1517	1.14759	-7.82605
1.14786	-9.15221	1.14817	-7.82575
1.14844	-9.15258	1.14875	-7.8255
1.14903	-9.15265	1.14933	-7.82527
1.14961	-9.15234	1.14991	-7.82505
1.15019	-9.15199	1.1505	-7.82483
1.15077	-9.15164	1.15108	-7.82461
1.15135	-9.15128	1.15166	-7.82439
[truncated: 44,483 more rows]

## Sheet: Figure 3k
50mL harvest	yield (mg)	volume (mL)	concentration (mg/mL)	yield (mg/L of cells)
C-44	3.0925	2.5	1.237	61.85
E-31	2.5425	2.5	1.017	50.85
E-32	3.4485	3	1.1495	68.97
E-33	2.1225	3	0.7075	42.45
E-60	1.4075	2.5	0.563	28.15
E-69	0.54	2.5	0.216	10.8
F-53	0.76625	2.5	0.3065	15.325
PRD-0038 S2	1.16125	2.5	0.4645	23.225
SARS1 S2	2.615	2.5	1.046	52.3

## Sheet: Figure 3l
EC50 (ng/mL)	RAY53	S2P6	76E1
DAY1	1951	6.099	12.34
DAY7	8539	6.428	14.23
DAY14	3119	1.568	4.944
DAY1	2284	7.149	11.96
DAY7	3686	3.571	15.38
DAY14	4042	1.653	4.89
Post freeze-thaw	393.4	6.258	13.19
SARS-CoV-1 S2 RT Day1
Ab(ng/mL)	S2P6		Ray53		76E1
100000	2.823	2.913	2.634	2.357	2.982	2.752
25000	2.666	2.687	2.163	2.087	2.913	2.736
6250	2.646	2.62	1.901	1.956	2.667	2.873
1562.5	2.73	2.549	1.089	1.144	2.59	2.585
390.625	2.596	3.004	0.626	0.535	2.713	2.799
97.6562	2.589	2.754	0.2	0.18	2.861	2.457
24.4141	2.292	2.302	0.105	0.085	2.037	1.837
6.10352	1.5	1.28	0.058	0.056	0.906	0.825
1.52588	0.562	0.494	0.053	0.05	0.353	0.295
0.38147	0.194	0.167	0.049	0.049	0.12	0.109
0.095367	0.09	0.098	0.048	0.049	0.069	0.067
0.023842	0.062	0.07	0.049	0.048	0.054	0.058
SARS-CoV-1 S2 4C Day1
Ab(ng/mL)	S2P6		Ray53		76E1
100000	2.849	3.026	2.631	2.632	2.748	2.946
25000	2.856	2.508	1.913	2.065	2.583	2.568
6250	2.712	2.613	1.784	1.919	2.395	2.534
1562.5	2.605	2.394	1.356	1.169	2.603	2.549
390.625	2.795	2.743	0.596	0.629	2.996	2.596
97.6562	2.229	2.369	0.189	0.243	2.482	2.308
24.4141	2.067	2.273	0.093	0.087	1.964	1.883
6.10352	1.208	1.242	0.066	0.058	0.763	0.889
1.52588	0.865	0.435	0.057	0.054	0.263	0.295
0.38147	0.415	0.176	0.06	0.05	0.121	0.102
0.095367	0.178	0.095	0.054	0.049	0.071	0.066
0.023842	0.093	0.057	0.051	0.05	0.055	0.054
SARS-CoV-1 S2 RT Day7
Ab(ng/mL)	S2P6		Ray53		76E1
100000	2.914	2.223		2.46	2.661	2.587
25000	2.587	2.642		1.716	2.579	2.542
6250	2.781	2.585		1.467	2.785	2.451
1562.5	2.885	2.498		0.531	2.595	2.294
390.625	2.642	2.796		0.277	2.603	2.449
97.6562	2.463	2.514		0.111	2.515	2.242
24.4141	2.211	2.481		0.065	1.624	1.816
6.10352	1.279	1.228		0.055	0.639	0.802
1.52588	0.552	0.587		0.055	0.254	0.344
0.38147	0.189	0.222		0.056	0.102	0.124
0.095367	0.114	0.141		0.06	0.086	0.1
0.023842	0.07	0.07		0.057	0.061	0.071
SARS-CoV-1 S2 4C Day7
Ab(ng/mL)	S2P6		Ray53		76E1
100000	2.17	2.44	1.857	1.99	2.704	2.856
25000	2.338	2.561	1.628	1.665	2.569	2.549
6250	2.511	2.449	1.628	1.047	2.623	2.599
1562.5	2.521	2.311	0.729	0.54	2.629	2.375
390.625	2.515	2.471	0.728	0.24	2.698	2.666
97.6562	2.438	2.716	0.178	0.107	2.488	2.303
24.4141	2.017	2.27	0.088	0.06	1.645	1.743
6.10352	1.403	1.583	0.071	0.056	0.733	0.688
1.52588	0.609	1.169	0.052	0.052	0.268	0.245
0.38147	0.24	0.455	0.051	0.052	0.115	0.127
0.095367	0.115	0.232	0.054	0.052	0.075	0.08
0.023842	0.088	0.096	0.052	0.051	0.059	0.059
SARS-CoV-1 S2 RT Day14
Ab(ng/mL)	S2P6	Ray53	76E1
100000	3.467	2.729	3.3
25000	3.205	2.066	3.265
6250	3.29	1.905	3.177
1562.5	3.283	1.113	3.188
390.625	3.317	0.563	3.295
97.6562	3.183	0.194	3.119
24.4141	3.132	0.105	2.88
6.10352	2.639	0.078	1.774
1.52588	1.774	0.078	0.848
0.38147	0.788	0.112	0.266
0.095367	0.557	0.079	0.152
0.023842	0.21	0.079	0.086
SARS-CoV-1 S2 4C Day14
Ab(ng/mL)	S2P6	Ray53	76E1
100000	3.386	2.596	3.37
25000	3.288	2.155	3.124
6250	3.128	1.844	3.165
1562.5	3.499	1.108	3.264
390.625	3.346	0.651	3.299
97.6562	3.09	0.236	3.302
24.4141	3.104	0.655	2.785
6.10352	2.93	0.083	1.889
1.52588	1.908	0.072	0.831
0.38147	1.043	0.081	0.411
0.095367	0.453	0.092	0.178
0.023842	0.925	0.07	0.129
SARS-CoV-1 S2 Post freeze-thaw
Ab(ng/mL)	RAY53			S2P6			76E1
100000	2.689	2.677	2.748	2.802	2.809	2.884	3.039	2.984	2.978
25000	2.478	2.335	2.421	2.8	2.804	2.822	2.8	2.703	2.816
6250	2.13	2.265	2.412	2.858	2.8	2.804	2.757	2.544	2.862
1562.5	1.919	1.848	1.855	2.807	2.905	2.757	2.583	2.845	2.847
390.625	1.369	1.419	1.37	2.618	2.595	2.433	2.648	2.443	2.862
97.6562	0.911	0.894	1.114	2.802	2.715	2.578	2.619	2.474	2.457
24.4141	0.541	0.542	0.596	2.41	2.007	2.189	2.118	1.758	1.861
6.10352	0.251	0.261	0.284	1.676	1.195	1.407	0.954	0.767	0.839
1.52588	0.123	0.112	0.12	0.813	0.377	0.577	0.367	0.303	0.285
0.38147	0.082	0.068	0.074	0.484	0.167	0.2	0.131	0.121	0.109
0.095367	0.076	0.06	0.069	0.106	0.086	0.096	0.079	0.075	0.071
0.023842	0.074	0.059	0.058	0.075	0.066	0.07	0.064	0.061	0.059

## Sheet: Figure 4c
ELISA Bleed#4 : SARS-CoV-2 XBB.1.5 S
mouse #	Group1		Group2		Group3
1	5.352	4.59	4.632	4.79	5.31	5.207
2	5.23	5.064	4.84	4.492	5.205	4.54
3	5.55	4.533	5.227		4.997	4.657
4	5.492	4.838	5.07		5.323	4.946
5	5.133	4.585	5.105	5.029	4.987	4.916
6	5.191	4.621	4.966	4.418	5.401	4.637
7	5.121	4.479	4.914	4.2	5.246	4.684
8	5.293	4.576	5.357	4.67	5.296	4.987
9	5.247	4.555	5.452	4.687	5.212	5.008
10	5.084	4.508			4.659	4.137
11	5.331	4.638	5.398	4.868	5.266	5.079
12	5.27	5.044	5.111	4.664	5.312
* mouse 2-10 euthanized before bleed #4, no data
* sera shortage for one of the replicates for mice 2-3, 2-4,and 3-12

## Sheet: Figure 3m
EC50 (ng/mL)	RAY53	S2P6	76E1
DAY1	1675	6.245	928.5
DAY7	495.9	8.324	955.9
DAY14	350.7	3.366	639.3
DAY1	1556	5.006	1020
DAY7	349.1	6.532	611.4
DAY14	249.9	4.755	489.5
Post freeze-thaw	337.5	3.941	1533
PRD-0038 S2 RT Day1
Ab(ng/mL)	S2P6			76E1			Ray53
100000	3.009	2.865	2.797	2.789	2.728	2.721	2.249	2.376	2.376
25000	2.84	2.637	2.852	2.498	2.489	2.585	1.922	2.065	2.15
6250	2.957	2.843	2.844	2.317	2.265	2.443	1.712	1.727	1.853
1562.5	2.923	2.826	2.914	1.633	1.528	1.843	1.121	1.053	1.343
390.625	2.895	2.817	2.992	1.127	0.94	1.133	0.689	0.545	0.794
97.6562	2.747	2.624	2.711	0.647	0.584	0.816	0.249	0.162	0.142
24.4141	2.682	2.424	2.429	0.398	0.364	0.52	0.105	0.074	0.08
6.10352	1.668	1.555	1.308	0.156	0.205	0.14	0.068	0.059	0.063
1.52588	0.76	0.726	0.682	0.124	0.137	0.08	0.06	0.058	0.071
0.38147	0.28	0.286	0.346	0.172	0.084	0.081	0.06	0.059	0.057
0.095367	0.215	0.223	0.485	0.088	0.064	0.059	0.055	0.057	0.061
0.023842	0.133	0.133	0.619	0.059	0.064	0.06	0.056	0.057	0.058
PRD-0038 S2 4C Day1
Ab(ng/mL)	S2P6			76E1			Ray53
100000	3.022	3.015	3.096	2.823	2.798	2.761	2.328	2.268	2.208
25000	3.099	2.867	2.763	2.349	2.381	2.451	1.822	1.771	1.88
6250	2.939	2.84	2.586	2.347	2.358	2.34	1.788	1.805	1.62
1562.5	2.916	2.729	2.872	1.191	1.717	1.73	1.246	1.227	1.022
390.625	2.922	2.857	2.854	1.122	1.089	1.161	0.644	0.635	0.516
97.6562	2.615	2.588	2.811	0.657	0.568	0.569	0.235	0.223	0.182
24.4141	2.386	2.531	2.468	0.318	0.303	0.327	0.117	0.119	0.109
6.10352	1.558	1.554	1.69	0.14	0.136	0.126	0.07	0.073	0.069
1.52588	0.715	0.646	0.839	0.083	0.228	0.076	0.06	0.058	0.059
0.38147	0.25	0.242	0.284	0.064	0.06	0.062	0.06	0.06	0.064
0.095367	0.118	0.104	0.132	0.06	0.055	0.058	0.06	0.056	0.058
0.023842	0.095	0.082	0.077	0.059	0.062	0.06	0.06	0.056	0.066
PRD-0038 S2 RT Day7
Ab(ng/mL)	S2P6			76E1			Ray53
100000	2.495	2.388	2.369	2.418	2.216	2.211	2.051	2.094	2.177
25000	2.268	2.286	2.125	2.161	2.147	2.116	1.807	1.845	2.015
6250	2.327	2.313	2.275	1.922	2.004	1.944	1.674	1.736	1.734
1562.5	2.126	2.089	2.421	1.37	1.468	1.279	1.492	1.493	1.375
390.625	2.407	2.097	2.464	0.867	0.822	0.836	1.095	1.04	1.022
97.6562	2.308	2.132	2.178	0.452	0.47	0.451	0.514	0.434	0.385
24.4141	1.734	1.572	1.735	0.234	0.246	0.234	0.228	0.185	0.147
6.10352	1.091	0.986	0.925	0.115	0.116	0.107	0.101	0.079	0.08
1.52588	0.636	0.463	0.44	0.072	0.072	0.071	0.07	0.059	0.068
0.38147	0.22	0.158	0.158	0.054	0.056	0.059	0.059	0.053	0.061
0.095367	0.113	0.083	0.084	0.052	0.053	0.054	0.055	0.051	0.063
0.023842	0.079	0.065	0.056	0.048	0.053	0.053	0.111	0.258	0.064
PRD-0038 S2 4C Day7
Ab(ng/mL)	S2P6			76E1			Ray53
100000	2.378	2.286	2.253	1.866	2.03	1.972	1.943	1.859	1.923
25000	2.085	2.009	1.768	2.056	1.801	1.952	1.44	1.679	1.55
6250	2.546	2.361	2.394	1.905	1.819	1.918	1.819	1.629	1.534
1562.5	2.428	2.141	2.266	1.276	1.251	1.47	1.501	1.283	1.338
390.625	2.106	2.072	2.176	0.803	0.93	0.73	1.156	1.001	1.043
97.6562	2.052	1.987	2.156	0.349	0.727	0.687	0.745	0.36	0.407
24.4141	2.177	1.806	1.899	0.211	0.362	0.231	0.466	0.496	0.122
6.10352	1.191	0.832	0.987	0.143	0.132	0.093	0.363	0.454	0.315
1.52588	0.65	0.473	0.527	0.101	0.064	0.058	0.065	0.091	0.18
0.38147	0.243	0.185	0.217	0.075	0.067	0.055	0.06	0.087	0.059
0.095367	0.11	0.088	0.123	0.073	0.066	0.054	0.069	0.141	0.051
0.023842	0.075	0.064	0.078	0.059	0.045	0.052	0.08	0.376*	0.385*	*excluded in analysis
PRD-0038 S2 RT Day14
Ab(ng/mL)	S2P6			76E1			Ray53
100000	3.102	2.908	3.021	1.941	2.183	1.978	0.986	1.285	1.3
25000	2.612	2.364	2.573	2.242	2.326	2.609	2.26	2.178	2.107
6250	3.151	2.769	2.942	2.153	2.308	1.972	1.819	1.753	2.039
1562.5	2.589	2.639	2.571	1.461	1.338	1.645	1.762	1.697	1.516
390.625	2.332	2.425	2.694	0.922	0.867	0.97	1.061	0.903	0.816
97.6562	2.812	2.529	2.613	0.55	0.557	0.487	0.4	0.332	0.319
24.4141	2.332	2.136	1.996	0.32	0.257	0.3	0.147	0.117	0.126
6.10352	2.235	1.693	1.49	0.162	0.145	0.122	0.068	0.062	0.075
1.52588	1.384	0.755	0.725	0.084	0.079	0.072	0.051	0.054	0.059
0.38147	0.546	0.249	0.242	0.057	0.053	0.055	0.049	0.048	0.054
0.095367	0.305	0.122	0.12	0.05	0.053	0.051	0.05	0.048	0.051
0.023842	0.159	0.097	0.069	0.047	0.111	0.055	0.053	0.047	0.057
PRD-0038 S2 4C Day14
Ab(ng/mL)	S2P6			76E1			Ray53
100000	3.26	2.935	3.13	1.834	1.76	1.746	1.359	1.357	0.967
25000	2.801	2.49	2.517	2.326	2.27	2.347	2.097	2.144	1.901
6250	2.958	3.091	3.019	2.465	2.42	2.186	2.2	1.765	2.128
1562.5	2.786	2.554	2.757	1.641	1.443	1.571	1.617	1.789	1.516
390.625	2.7	2.505	2.84	0.864	0.888	0.991	0.887	1.084	1.183
97.6562	2.749	2.752	2.809	0.626	0.594	0.506	0.521	0.471	0.642
24.4141	1.953	1.986	2.237	0.227	0.255	0.326	0.158	0.215	0.206
6.10352	1.586	1.755	1.885	0.126	0.129	0.133	0.082	0.092	0.093
1.52588	0.721	0.796	1.016	0.073	0.078	0.074	0.057	0.058	0.065
0.38147	0.232	0.281	0.33	0.059	0.054	0.053	0.048	0.054	0.055
0.095367	0.155	0.188	0.228	0.055	0.048	0.048	0.054	0.048	0.05
0.023842	0.133	0.123	0.155	0.048	0.046	0.048	0.063	0.049	0.05
PRD-0038 S2 Post freeze-thaw
Ab(ng/mL)	RAY53		S2P6		76E1
100000	2.027	1.964	2.957	2.663	2.132	2.121
25000	2.407	2.104	2.733	2.494	2.411	2.37
6250	2.146	2.046	2.653	2.409	1.924	1.755
1562.5	1.527	1.451	3.038	2.709	1.245	1.071
390.625	1.393	1.069	2.961	2.645	0.644	0.653
97.6562	0.752	0.689	2.919	2.51	0.388	0.413
24.4141	0.419	0.329	2.783	2.482	0.234	0.248
6.10352	0.163	0.146	1.841	1.617	0.13	0.142
1.52588	0.103	0.093	0.883	0.69	0.09	0.092
0.38147	0.087	0.084	0.327	0.242	0.085	0.081
0.095367	0.086	0.083	0.183	0.17	0.083	0.084
0.023842	0.087	0.077	0.138	0.111	0.081	0.072

## Sheet: Figure 4b
ELISA Bleed#4 : SARS-CoV-2 S
mouse #	Group1		Group2		Group3
1	5.436	4.744	5.209	5.05	5.884	5.045
2	5.367	5.131	5.161	4.883	5.855	4.83
3	5.612	4.759	5.091		6.028	4.76
4	6.082	5.085	5.481		5.887	4.968
5	5.638	4.854	5.406	5.394	5.912	5.087
6	5.813	4.757	5.401	4.672	6.058	4.897
7	5.523	4.795	5.73	4.37	5.548	4.8
8	5.58	4.81	5.177	4.729	5.965	5.091
9	5.434	4.634	5.937	4.932	5.617	4.855
10	5.571	4.713			5.025	4.235
11	5.555	4.817	5.637	5.006	5.66	5.103
12	5.518	5.035	5.218	4.902	5.784
* mouse 2-10 euthanized before bleed #4, no data
* sera shortage for one of the replicates for mice 2-3, 2-4,and 3-12

## Sheet: Figure 4d
ELISA Bleed#4 : SARS-CoV-1 S
mouse #	Group1		Group2		Group3
1	5.132	4.099	5.844	5.065	5.449	4.836
2	5.057	4.465	5.407	4.887	5.369	4.642
3	5.137	4.146	5.546		5.06	4.591
4	5.436	4.3	5.728		5.73	4.791
5	4.678	4.12	6.11	5.381	5.378	4.684
6	4.876	4.206	5.477	4.599	5.442	4.642
7	4.609	4.066	5.044	4.296	5.362	4.603
8	4.722	4.278	4.864	4.714	5.402	4.98
9	4.674	4.072	5.302	4.978	5.183	4.794
10	4.496	4			4.673	4.136
11	4.599	4.297	5.444	4.927	5.507	4.799
12	4.538	4.3	4.909	4.788	5.409
* mouse 2-10 euthanized before bleed #4, no data
* sera shortage for one of the replicates for mice 2-3, 2-4,and 3-12

[truncated: 19 more sheets: Figure 4e, Figure 4f, Figure 4g, Figure 5a, Figure 5b, Figure 5c, Figure 5d, Supplementary Figure 6a, Supplementary Figure 7, Supplementary Figure 8a, Supplementary Figure 8b, Supplementary Figure 9a, Supplementary Figure 10a, Supplemenatry Figure 10b, Supplementary Figure 10c, Supplementary Figure 10d, Supplementary Figure 10f, Supplementary Figure 11a, Supplementary Figure 11b]
